# Supplementary material for: AI-enabled alkaline-resistant evolution of protein to apply in mass production
Source: eLife. 2025 Feb 19;13:RP102788. doi: 10.7554/eLife.102788 (PMC11839161; doi:10.7554/eLife.102788)
Supplement: Figure 1—figure supplement 1—source data 1. [file elife-102788-fig1-figsupp1-data1.xlsx]

## Sheet: Figure 1-figure supplement 1
	Normalized EC50
WT	1
A57D	0.192433
P29T	5.34945
A15P	0.165633
N85Q	19.4693
V113D	0.974777
G134R	1.34787
P117Q	0.435365
N78S	1.51366
R20T	0.643983
R110E	1.1784
L49V	1.5917
T58K	1.00998
D114Y	1.25197
W112F	1.69601
L12K	0.970836
A13V	1.39044
N85S	1.46164
N78K	1.49527
G132H	3.57331
Q83D	0.490804
S22T	2.25302
G16R	3.51287
A77K	1.75854
E30S	1.46479
F101A	1.6897
S124T	4.71886
E53T	2.50657
I55T	3.94377
D90E	4.15134
R108E	6.31897
H111D	2.85864
T119V	0.918024
D114W	5.07357
D114V	2.87966
N85D	10.0236
M28L	4.56122
M28R	1.73226
G135H	10.1104
L81Y	4.88965
R108S	2.11114
S86N	10.9143
S86Q	6.17183
T79Q	12.144
N78Q	16.6789
T79N	14.5034
