# Supplementary material for: AI-enabled alkaline-resistant evolution of protein to apply in mass production
Source: eLife. 2025 Feb 19;13:RP102788. doi: 10.7554/eLife.102788 (PMC11839161; doi:10.7554/eLife.102788)
Supplement: Figure 1—figure supplement 2—source data 1. [file elife-102788-fig1-figsupp2-data1.xlsx]

## Sheet: Figure 1-figure supplement 2
	Normalized EC50
WT	1
L49V	1.5917
A15P	0.16563
W112F	1.69601
R20T	0.64398
P117Q	0.43537
L12K	0.97084
P29T	5.34945
A57D	0.19243
N78S	1.51366
G134R	1.34787
V113D	0.97478
T58K	1.00998
R110E	1.1784
A57D;P29T	1.78888
A57D;D114Y;W112F	8.92567
A15P;R20T	0.5127
A15P;P117Q	1.37122
A57D;G134R;D114Y	3.00638
A15P;R110E	3.91423
A57D;G134R;W112F	5.95837
A57D;R110E;W112F	14.2947
A15P;G134R	0.36338
P29T;A15P	1.91256
A57D;P117Q;R110E	189.067
P29T;G134R	0.32457
A57D;G134R;R110E	4.3829
A57D;G134R;R110E;D114Y	9.60669
A57D;G134R;R110E;W112F	10.9317
A57D;R110E;D114Y	20.0694
A57D;G134R;P117Q;R110E	4.24768
A57D;G134R;R110E;L49V	38.5216
A57D;R110E	22.035
A57D;R110E;L49V	17.9031
