# Supplementary material for: AI-enabled alkaline-resistant evolution of protein to apply in mass production
Source: eLife. 2025 Feb 19;13:RP102788. doi: 10.7554/eLife.102788 (PMC11839161; doi:10.7554/eLife.102788)
Supplement: Figure 3—figure supplement 1—source data 1. [file elife-102788-fig3-figsupp1-data1.xlsx]

## Sheet: Figure 3-figure supplement 1
figure B	RMSD			figure C	RMSF			figure E	hbond_num			figure F	sasa
Time(ns)	WT	A57D;P29T		Residue Number	WT	A57D;P29T		Time(ns)	WT	A57D;P29T		Time(ns)	WT	A57D;P29T
0	7.26e-05	7e-07		1	0.1176	0.2002		0	0	0		0	68.509	67.576
0.002	0.05203	0.04488		2	0.1015	0.1236		0.002	0	0		0.002	68.77	68.574
0.004	0.05378	0.05122		3	0.0633	0.0793		0.004	0	0		0.004	67.444	68.102
0.006	0.05203	0.05449		4	0.052	0.057		0.006	0	0		0.006	68.309	68.699
0.008	0.05285	0.05713		5	0.0434	0.0438		0.008	0	0		0.008	68.293	68.67
0.01	0.05861	0.05309		6	0.0442	0.0433		0.01	0	0		0.01	67.288	69.306
0.012	0.05276	0.064		7	0.0549	0.0398		0.012	0	0		0.012	68.055	67.739
0.014	0.05183	0.05547		8	0.0603	0.0424		0.014	0	0		0.014	68.53	69.313
0.016	0.05415	0.06165		9	0.0798	0.0523		0.016	0	0		0.016	67.592	68.065
0.018	0.06121	0.06336		10	0.1301	0.055		0.018	0	0		0.018	66.747	67.505
0.02	0.05641	0.06599		11	0.0909	0.0598		0.02	0	0		0.02	67.633	67.796
0.022	0.05685	0.0679		12	0.0778	0.0603		0.022	0	0		0.022	69.243	68.22
0.024	0.06678	0.06624		13	0.0627	0.0585		0.024	0	0		0.024	68.856	68.93
0.026	0.0651	0.06233		14	0.0716	0.0673		0.026	0	0		0.026	68.704	67.377
0.028	0.06937	0.06028		15	0.0677	0.0612		0.028	0	0		0.028	69.193	67.954
0.03	0.06716	0.06804		16	0.0598	0.0554		0.03	0	0		0.03	69.638	70.037
0.032	0.06496	0.0635		17	0.0559	0.0534		0.032	0	0		0.032	68.34	67.818
0.034	0.06819	0.0758		18	0.0507	0.0501		0.034	0	0		0.034	68.714	70.16
0.036	0.06599	0.06445		19	0.0431	0.0446		0.036	0	0		0.036	68.248	69.262
0.038	0.05805	0.07321		20	0.0425	0.0434		0.038	0	0		0.038	68.717	69.989
0.04	0.06087	0.07026		21	0.039	0.0387		0.04	0	0		0.04	67.429	68.467
0.042	0.06663	0.06663		22	0.0382	0.0394		0.042	0	0		0.042	67.512	69.731
0.044	0.06989	0.06765		23	0.0367	0.0385		0.044	0	0		0.044	68.511	68.48
0.046	0.06151	0.06516		24	0.0422	0.0494		0.046	0	0		0.046	67.599	69.924
0.048	0.05724	0.06143		25	0.0472	0.0644		0.048	0	0		0.048	68.094	71.204
0.05	0.06321	0.0615		26	0.0608	0.0756		0.05	0	0		0.05	68.805	68.738
0.052	0.06728	0.06144		27	0.0975	0.0759		0.052	0	0		0.052	69.089	69.946
0.054	0.06474	0.0641		28	0.1106	0.0856		0.054	0	0		0.054	69.3	68.923
0.056	0.06287	0.05694		29	0.163	0.1237		0.056	0	0		0.056	67.34	69.029
0.058	0.06287	0.06565		30	0.1289	0.1087		0.058	0	0		0.058	67.672	70.215
0.06	0.06515	0.0603		31	0.0794	0.0845		0.06	0	0		0.06	67.515	69.702
0.062	0.07129	0.06503		32	0.0582	0.075		0.062	0	0		0.062	67.538	69.293
0.064	0.06989	0.06354		33	0.0462	0.0543		0.064	0	0		0.064	67.238	69.788
0.066	0.07217	0.06831		34	0.0376	0.0379		0.066	0	0		0.066	67.464	69.417
0.068	0.0679	0.07026		35	0.0362	0.0335		0.068	0	0		0.068	67.706	69.654
0.07	0.0793	0.07004		36	0.0407	0.0415		0.07	0	0		0.07	67.786	69.118
0.072	0.07449	0.06995		37	0.0363	0.0361		0.072	0	0		0.072	67.208	70.033
0.074	0.07181	0.06784		38	0.0379	0.0378		0.074	0	0		0.074	68.334	69.825
0.076	0.07524	0.07003		39	0.0409	0.0339		0.076	0	0		0.076	69.77	70.132
0.078	0.07528	0.0765		40	0.0472	0.0419		0.078	0	0		0.078	67.92	69.155
0.08	0.08298	0.06579		41	0.0934	0.0875		0.08	0	0		0.08	68.731	69.468
0.082	0.07475	0.06676		42	0.1319	0.1292		0.082	0	0		0.082	67.546	68.717
0.084	0.08172	0.06711		43	0.1603	0.1497		0.084	0	0		0.084	68.351	69.958
0.086	0.0753	0.08101		44	0.1355	0.1126		0.086	0	0		0.086	69.356	70.773
0.088	0.07727	0.07437		45	0.1181	0.0958		0.088	0	0		0.088	69.297	69.675
0.09	0.07805	0.06886		46	0.0824	0.07		0.09	0	0		0.09	68.28	69.192
0.092	0.08092	0.07088		47	0.0564	0.0526		0.092	0	0		0.092	68.627	68.881
0.094	0.08367	0.07643		48	0.0532	0.0524		0.094	0	0		0.094	69.473	68.516
0.096	0.0835	0.07729		49	0.0418	0.0406		0.096	0	0		0.096	68.335	68.862
0.098	0.07887	0.07783		50	0.0398	0.0389		0.098	0	0		0.098	68.376	68.979
0.1	0.08047	0.07475		51	0.0386	0.0375		0.1	0	0		0.1	68.301	69.296
0.102	0.08543	0.07218		52	0.0379	0.0375		0.102	0	0		0.102	69.07	68.789
0.104	0.0858	0.08161		53	0.0459	0.0487		0.104	0	0		0.104	68.491	67.965
0.106	0.08667	0.08134		54	0.0637	0.0757		0.106	0	0		0.106	68.783	70.126
0.108	0.08485	0.06338		55	0.0834	0.0753		0.108	0	0		0.108	68.347	69.171
0.11	0.08454	0.0637		56	0.0718	0.0753		0.11	0	0		0.11	67.929	67.598
0.112	0.08004	0.06577		57	0.0758	0.0721		0.112	0	0		0.112	69.474	68.89
0.114	0.07587	0.0736		58	0.06	0.0557		0.114	0	0		0.114	68.347	68.285
0.116	0.07749	0.06905		59	0.0565	0.0535		0.116	0	0		0.116	69.586	67.236
0.118	0.08005	0.07067		60	0.0516	0.0508		0.118	0	0		0.118	68.486	68.024
0.12	0.07834	0.0732		61	0.0559	0.0531		0.12	0	0		0.12	69.283	69.014
0.122	0.07741	0.07672		62	0.0606	0.0579		0.122	0	0		0.122	67.598	67.859
0.124	0.07718	0.06945		63	0.0819	0.0827		0.124	0	0		0.124	66.581	68.849
0.126	0.07925	0.0668		64	0.0898	0.0966		0.126	0	0		0.126	67.916	68.173
0.128	0.07783	0.07513		65	0.0667	0.0742		0.128	0	0		0.128	69.141	70.12
0.13	0.08194	0.07523		66	0.0643	0.0639		0.13	0	0		0.13	68.281	68.332
0.132	0.08427	0.07027		67	0.0657	0.0672		0.132	0	0		0.132	69.538	69.548
0.134	0.08697	0.06918		68	0.0544	0.0598		0.134	0	0		0.134	66.911	68.641
0.136	0.09358	0.06827		69	0.0518	0.052		0.136	0	0		0.136	68.106	69.938
0.138	0.07697	0.05839		70	0.0451	0.0444		0.138	0	0		0.138	68.186	68.436
0.14	0.07566	0.06492		71	0.0399	0.0409		0.14	0	0		0.14	69.651	69.336
0.142	0.08287	0.06482		72	0.0429	0.0433		0.142	0	0		0.142	69.256	69.413
0.144	0.0847	0.07195		73	0.0577	0.0549		0.144	0	0		0.144	68.013	67.719
0.146	0.0852	0.07278		74	0.0768	0.0772		0.146	0	0		0.146	69.214	67.719
0.148	0.0811	0.0732		75	0.1132	0.1048		0.148	0	0		0.148	69.192	69.515
0.15	0.07534	0.07443		76	0.1174	0.12		0.15	0	0		0.15	68.106	69.696
0.152	0.08167	0.07515		77	0.1177	0.1218		0.152	0	0		0.152	68.259	69.791
0.154	0.08137	0.0743		78	0.0877	0.0855		0.154	0	0		0.154	68.374	69.225
0.156	0.08564	0.07376		79	0.0578	0.0546		0.156	0	0		0.156	69.916	69.051
0.158	0.0853	0.07423		80	0.0436	0.0439		0.158	0	0		0.158	68.625	69.588
0.16	0.08115	0.0779		81	0.0439	0.0449		0.16	0	0		0.16	68.488	67.654
0.162	0.08227	0.07563		82	0.0401	0.0409		0.162	0	0		0.162	67.947	69.444
0.164	0.0813	0.06681		83	0.0404	0.0409		0.164	0	0		0.164	69.208	68.425
0.166	0.08077	0.07301		84	0.0452	0.0468		0.166	0	0		0.166	68.883	70.467
0.168	0.08222	0.06652		85	0.049	0.049		0.168	0	0		0.168	69.202	69.557
0.17	0.07548	0.06813		86	0.0508	0.0491		0.17	0	0		0.17	68.557	69.582
0.172	0.07751	0.0644		87	0.0496	0.0467		0.172	0	0		0.172	70.009	69.587
0.174	0.07669	0.06029		88	0.0604	0.0568		0.174	0	0		0.174	68.669	68.571
0.176	0.08822	0.07125		89	0.0658	0.0645		0.176	0	0		0.176	68.848	69.918
0.178	0.08927	0.07704		90	0.0623	0.0622		0.178	0	0		0.178	69.174	69.87
0.18	0.07918	0.07148		91	0.0485	0.0473		0.18	0	0		0.18	69.881	69.952
0.182	0.08022	0.06679		92	0.0438	0.0419		0.182	0	0		0.182	69.478	68.803
0.184	0.08402	0.07231		93	0.0385	0.0355		0.184	0	0		0.184	68.343	68.335
0.186	0.07616	0.07082		94	0.0384	0.0331		0.186	0	0		0.186	69.323	70.487
0.188	0.08547	0.07068		95	0.0353	0.0311		0.188	0	0		0.188	69.555	69.674
0.19	0.08205	0.07265		96	0.0351	0.0331		0.19	0	0		0.19	69.898	69.346
0.192	0.08595	0.07888		97	0.0358	0.034		0.192	0	0		0.192	68.568	70.318
0.194	0.09121	0.0846		98	0.0354	0.0344		0.194	0	0		0.194	69.241	70.279
0.196	0.0931	0.08187		99	0.0352	0.0366		0.196	0	0		0.196	67.673	70.372
0.198	0.09408	0.08692		100	0.0411	0.0516		0.198	0	0		0.198	70.322	70.405
0.2	0.0903	0.09002		101	0.0562	0.071		0.2	0	0		0.2	69.03	70.992
0.202	0.09148	0.08876		102	0.0597	0.0761		0.202	0	0		0.202	69.627	70.781
0.204	0.09304	0.0891		103	0.0565	0.0617		0.204	0	0		0.204	68.555	70.658
0.206	0.0953	0.10425		104	0.0617	0.0574		0.206	0	0		0.206	70.097	71.247
0.208	0.0967	0.09933		105	0.0624	0.0543		0.208	0	0		0.208	70.184	71.98
0.21	0.09581	0.09618		106	0.0829	0.0662		0.21	0	0		0.21	70.487	71.781
0.212	0.09564	0.08499		107	0.1751	0.1046		0.212	0	0		0.212	70.446	71.039
0.214	0.10548	0.08691		108	0.17	0.1118		0.214	0	0		0.214	70.334	71.132
0.216	0.0917	0.08919		109	0.1704	0.1215		0.216	0	0		0.216	71.855	70.136
0.218	0.1066	0.08362		110	0.1302	0.1223		0.218	0	0		0.218	70.623	69.131
0.22	0.09281	0.0939		111	0.088	0.0878		0.22	0	0		0.22	69.905	70.755
0.222	0.09183	0.09729		112	0.0509	0.0535		0.222	0	0		0.222	69.472	69.157
0.224	0.09658	0.09312		113	0.0492	0.055		0.224	0	0		0.224	69.845	71.194
0.226	0.0924	0.08298		114	0.0423	0.0439		0.226	0	0		0.226	69.869	70.49
0.228	0.09619	0.09155		115	0.0449	0.0438		0.228	0	0		0.228	69.945	69.808
0.23	0.09626	0.08189		116	0.05	0.0425		0.23	0	0		0.23	69.128	69.298
0.232	0.09853	0.0837		117	0.0584	0.0446		0.232	0	0		0.232	69.345	68.291
0.234	0.10469	0.08835		118	0.0589	0.0396		0.234	0	0		0.234	67.822	70.048
0.236	0.10372	0.08789		119	0.0532	0.038		0.236	0	0		0.236	69.762	70.36
0.238	0.11118	0.09622		120	0.0521	0.0401		0.238	0	0		0.238	69.912	70.911
0.24	0.10007	0.09163		121	0.0436	0.0375		0.24	0	0		0.24	69.032	70.579
0.242	0.09484	0.10731		122	0.0472	0.0439		0.242	0	0		0.242	70.438	70.551
0.244	0.10144	0.08914		123	0.0517	0.0484		0.244	0	0		0.244	69.446	70.33
0.246	0.09427	0.07732		124	0.0849	0.0738		0.246	0	0		0.246	68.462	71.281
0.248	0.09483	0.07638		125	0.1846	0.143		0.248	0	0		0.248	68.546	70.175
0.25	0.09394	0.07967						0.25	0	0		0.25	70.792	69.381
0.252	0.08782	0.08995						0.252	0	0		0.252	70.442	70.355
0.254	0.09735	0.09692						0.254	0	0		0.254	69.012	70.542
0.256	0.09094	0.08856						0.256	0	0		0.256	70.134	70.916
0.258	0.10378	0.09164						0.258	0	0		0.258	68.853	70.581
0.26	0.10176	0.08288						0.26	0	0		0.26	69.255	71.223
0.262	0.10411	0.08197						0.262	0	0		0.262	67.807	71.29
0.264	0.10492	0.08162						0.264	0	0		0.264	69.097	69.799
0.266	0.10487	0.07665						0.266	0	0		0.266	69.769	71.246
0.268	0.10284	0.08028						0.268	0	0		0.268	68.262	69.959
0.27	0.10667	0.0931						0.27	0	0		0.27	68.869	70.037
0.272	0.10467	0.08948						0.272	0	0		0.272	70.345	70.721
0.274	0.10783	0.08927						0.274	0	0		0.274	69.647	69.905
0.276	0.1082	0.08823						0.276	0	0		0.276	70.514	70.732
0.278	0.10875	0.08198						0.278	0	0		0.278	69.528	69.111
0.28	0.10842	0.08496						0.28	0	0		0.28	70.012	69.895
0.282	0.10643	0.08731						0.282	1	0		0.282	69.947	71.153
0.284	0.1005	0.09037						0.284	0	0		0.284	69.422	69.805
0.286	0.10428	0.09129						0.286	0	0		0.286	69.88	71.013
0.288	0.10398	0.08432						0.288	0	0		0.288	68.482	69.46
0.29	0.10841	0.08715						0.29	0	0		0.29	68.52	71.428
0.292	0.10785	0.08375						0.292	0	0		0.292	69.228	70.755
0.294	0.10385	0.08053						0.294	0	0		0.294	68.4	69.036
0.296	0.10809	0.07651						0.296	0	0		0.296	68.48	70.331
0.298	0.10457	0.08127						0.298	1	0		0.298	68.625	71.403
0.3	0.09546	0.08						0.3	1	1		0.3	70.1	68.664
0.302	0.09276	0.07715						0.302	1	0		0.302	69.436	71.475
0.304	0.09565	0.07944						0.304	0	0		0.304	69.888	71.254
0.306	0.08743	0.08076						0.306	0	0		0.306	70.521	69.419
0.308	0.09465	0.07829						0.308	1	0		0.308	70.976	68.351
0.31	0.08822	0.07874						0.31	0	0		0.31	70.602	69.688
0.312	0.09002	0.08222						0.312	0	0		0.312	68.116	70.024
0.314	0.09545	0.07605						0.314	1	0		0.314	69.153	68.025
0.316	0.09047	0.08536						0.316	0	0		0.316	69.384	70.255
0.318	0.09795	0.08226						0.318	0	0		0.318	69.918	68.462
0.32	0.09575	0.08392						0.32	0	0		0.32	69.079	69.071
0.322	0.09767	0.08607						0.322	0	0		0.322	69.57	69.658
0.324	0.10563	0.07598						0.324	0	0		0.324	68.795	69.601
0.326	0.10177	0.08147						0.326	0	0		0.326	69.77	69.875
0.328	0.09862	0.08245						0.328	0	0		0.328	69.054	70.422
0.33	0.09519	0.07767						0.33	0	0		0.33	68.443	70.742
0.332	0.09944	0.08592						0.332	0	0		0.332	69.371	72.416
0.334	0.08933	0.08137						0.334	0	0		0.334	70.067	72.35
0.336	0.08861	0.07789						0.336	0	0		0.336	70.161	70.766
0.338	0.08723	0.0745						0.338	0	0		0.338	69.743	71.647
0.34	0.08721	0.07452						0.34	0	0		0.34	70.988	69.415
0.342	0.09376	0.07703						0.342	0	0		0.342	69.69	70.003
0.344	0.0879	0.07476						0.344	0	0		0.344	69.937	71.561
0.346	0.10036	0.08048						0.346	0	0		0.346	70.038	70.735
0.348	0.09391	0.07887						0.348	0	0		0.348	69.802	70.105
0.35	0.08866	0.0804						0.35	0	0		0.35	69.32	70.534
0.352	0.09793	0.08168						0.352	0	0		0.352	70.617	70.06
0.354	0.0931	0.07992						0.354	0	0		0.354	69.196	71.65
0.356	0.09838	0.08978						0.356	0	0		0.356	67.718	71.376
0.358	0.0972	0.08725						0.358	0	0		0.358	66.828	70.431
0.36	0.09546	0.08436						0.36	0	0		0.36	68.464	69.121
0.362	0.09284	0.08186						0.362	0	0		0.362	69.708	70.198
0.364	0.08675	0.08614						0.364	0	0		0.364	67.751	70.014
0.366	0.0912	0.09332						0.366	0	0		0.366	67.432	69.244
0.368	0.09087	0.08108						0.368	0	0		0.368	69.93	69.005
0.37	0.08891	0.08396						0.37	0	0		0.37	68.123	70.311
0.372	0.09403	0.08482						0.372	0	0		0.372	69.902	69.92
0.374	0.09552	0.08059						0.374	0	0		0.374	69.359	69.929
0.376	0.10075	0.09013						0.376	0	0		0.376	69.635	70.42
0.378	0.10369	0.08047						0.378	0	0		0.378	68.411	70.546
0.38	0.09811	0.08704						0.38	0	0		0.38	68.423	71.266
0.382	0.0943	0.09312						0.382	0	0		0.382	67.972	71.703
0.384	0.09415	0.09122						0.384	0	0		0.384	68.966	70.659
0.386	0.09593	0.08532						0.386	0	0		0.386	67.923	69.693
0.388	0.09429	0.08801						0.388	0	0		0.388	68.185	71.503
0.39	0.08996	0.08212						0.39	0	0		0.39	67.838	70.21
0.392	0.09075	0.08138						0.392	0	0		0.392	68.403	69.458
0.394	0.0873	0.08263						0.394	0	0		0.394	68.223	69.897
0.396	0.08836	0.07569						0.396	0	0		0.396	67.797	70.392
0.398	0.09514	0.0739						0.398	0	0		0.398	67.929	68.836
0.4	0.10535	0.07746						0.4	0	0		0.4	68.719	70.167
0.402	0.10059	0.07255						0.402	0	0		0.402	68.778	70.313
0.404	0.10245	0.07299						0.404	0	0		0.404	69.242	68.74
0.406	0.10231	0.08475						0.406	0	0		0.406	69.276	68.794
0.408	0.10062	0.08257						0.408	0	0		0.408	68.492	70.527
0.41	0.09771	0.07821						0.41	0	0		0.41	67.363	69.38
0.412	0.10385	0.08985						0.412	0	0		0.412	67.45	68.79
0.414	0.08761	0.07782						0.414	0	0		0.414	68.657	68.491
0.416	0.09121	0.08015						0.416	0	0		0.416	68.438	68.442
0.418	0.0918	0.07426						0.418	0	0		0.418	68.981	69.885
0.42	0.09795	0.07102						0.42	0	0		0.42	68.556	68.662
0.422	0.09991	0.07214						0.422	0	0		0.422	68.605	68.249
0.424	0.10262	0.06557						0.424	0	0		0.424	68.46	67.727
0.426	0.09743	0.07004						0.426	0	0		0.426	70.101	69.737
0.428	0.10213	0.07224						0.428	0	0		0.428	69.003	69.332
0.43	0.09205	0.07735						0.43	0	0		0.43	67.444	69.145
0.432	0.09832	0.07143						0.432	0	0		0.432	68.292	68.055
0.434	0.10085	0.08072						0.434	0	0		0.434	66.87	68.463
0.436	0.09541	0.072						0.436	0	0		0.436	68.283	68.73
0.438	0.09139	0.06995						0.438	0	0		0.438	68.193	68.671
0.44	0.08898	0.07534						0.44	0	0		0.44	67.865	70.649
0.442	0.08026	0.07748						0.442	0	0		0.442	67.421	69.881
0.444	0.07597	0.08334						0.444	0	0		0.444	68.844	68.76
0.446	0.07976	0.08256						0.446	0	0		0.446	67.078	69.963
0.448	0.08757	0.07916						0.448	0	0		0.448	68.381	68.214
0.45	0.08015	0.07712						0.45	0	0		0.45	69.36	68.747
0.452	0.08475	0.07511						0.452	0	0		0.452	68.326	69.507
0.454	0.08686	0.07782						0.454	0	0		0.454	68.531	67.111
0.456	0.08129	0.07432						0.456	0	0		0.456	68.272	68.389
0.458	0.08691	0.08198						0.458	0	0		0.458	68.614	68.433
0.46	0.0824	0.07722						0.46	0	0		0.46	69.124	68.72
0.462	0.09271	0.0745						0.462	0	0		0.462	68.479	69.654
0.464	0.09209	0.07288						0.464	0	0		0.464	68.944	69.905
0.466	0.08534	0.07869						0.466	0	0		0.466	66.756	69.382
0.468	0.09634	0.06612						0.468	0	0		0.468	68.435	69.229
0.47	0.09405	0.0768						0.47	0	0		0.47	68.515	70.771
0.472	0.08832	0.07189						0.472	0	0		0.472	69.762	69.313
0.474	0.09888	0.07263						0.474	0	0		0.474	67.446	69.679
0.476	0.09425	0.07192						0.476	0	0		0.476	68.729	68.298
0.478	0.09095	0.06992						0.478	0	0		0.478	67.551	68.391
0.48	0.09842	0.0818						0.48	0	0		0.48	69.903	67.309
0.482	0.09064	0.07711						0.482	0	0		0.482	68.671	67.651
0.484	0.09148	0.08044						0.484	0	0		0.484	67.7	69.199
0.486	0.09407	0.07223						0.486	0	0		0.486	69.434	66.816
0.488	0.09683	0.06975						0.488	0	0		0.488	67.384	67.908
0.49	0.09438	0.07472						0.49	0	0		0.49	69.041	66.896
0.492	0.09241	0.07668						0.492	0	0		0.492	69.877	68.472
0.494	0.08958	0.06627						0.494	0	0		0.494	68.542	67.258
0.496	0.09631	0.06638						0.496	0	1		0.496	68.759	67.694
0.498	0.0948	0.06587						0.498	0	0		0.498	67.698	67.889
0.5	0.09124	0.06924						0.5	0	0		0.5	68.723	68.221
0.502	0.09468	0.06652						0.502	0	0		0.502	68.926	68.74
0.504	0.0884	0.07113						0.504	0	0		0.504	68.46	68.41
0.506	0.08442	0.06717						0.506	0	0		0.506	68.047	67.568
0.508	0.08676	0.07457						0.508	0	0		0.508	69.235	66.518
0.51	0.09148	0.07773						0.51	0	0		0.51	68.956	67.744
0.512	0.09603	0.07523						0.512	0	0		0.512	69.108	68.651
0.514	0.0868	0.06512						0.514	0	0		0.514	69.272	67.413
0.516	0.0882	0.07227						0.516	0	0		0.516	67.765	68.808
0.518	0.09231	0.07044						0.518	0	0		0.518	68.188	66.119
0.52	0.09646	0.07003						0.52	0	0		0.52	68.866	67.539
0.522	0.08521	0.06616						0.522	0	0		0.522	69.319	69.005
0.524	0.09045	0.07108						0.524	0	0		0.524	69.207	68.051
0.526	0.09061	0.07058						0.526	0	0		0.526	68.498	67.141
0.528	0.08955	0.07932						0.528	0	0		0.528	68.37	69.044
0.53	0.08971	0.0883						0.53	0	0		0.53	68.024	69.49
0.532	0.08349	0.08591						0.532	0	0		0.532	67.435	69.04
0.534	0.08841	0.08257						0.534	0	0		0.534	69.504	68.945
0.536	0.08613	0.08509						0.536	0	0		0.536	68.584	70.422
0.538	0.08778	0.09597						0.538	0	0		0.538	69.551	70.489
0.54	0.08966	0.09434						0.54	0	0		0.54	68.645	69.982
0.542	0.08362	0.09125						0.542	0	0		0.542	68.482	70.407
0.544	0.09173	0.09394						0.544	0	0		0.544	69.312	69.053
0.546	0.09084	0.0945						0.546	0	0		0.546	68.59	70.642
0.548	0.09052	0.08773						0.548	0	0		0.548	67.843	70.4
0.55	0.08708	0.08637						0.55	0	0		0.55	70.114	68.616
0.552	0.08319	0.09434						0.552	0	0		0.552	67.372	69.591
0.554	0.08266	0.08965						0.554	0	0		0.554	68.744	69.236
0.556	0.08552	0.08702						0.556	0	0		0.556	69.247	69.65
0.558	0.08668	0.09134						0.558	0	0		0.558	68.804	70.305
0.56	0.09119	0.09072						0.56	0	0		0.56	68.104	68.912
0.562	0.09301	0.08605						0.562	0	0		0.562	68.317	69.863
0.564	0.08498	0.08946						0.564	0	0		0.564	68.878	68.999
0.566	0.08376	0.09503						0.566	0	0		0.566	68.087	70.699
0.568	0.08384	0.08495						0.568	0	0		0.568	68.446	69.573
0.57	0.07569	0.09058						0.57	0	0		0.57	68.769	69.319
0.572	0.08708	0.08808						0.572	0	0		0.572	68.726	69.97
0.574	0.07696	0.09917						0.574	0	0		0.574	70.658	70.234
0.576	0.07941	0.09038						0.576	0	0		0.576	67.136	68.821
0.578	0.08033	0.08859						0.578	0	0		0.578	68.092	69.838
0.58	0.09371	0.09177						0.58	0	0		0.58	68.26	71.386
0.582	0.0936	0.08987						0.582	0	0		0.582	69.606	69.594
0.584	0.09589	0.09128						0.584	0	0		0.584	69.446	70.218
0.586	0.09239	0.08187						0.586	0	0		0.586	69.53	69.301
0.588	0.09507	0.0864						0.588	0	0		0.588	67.485	68.827
0.59	0.08636	0.10158						0.59	0	0		0.59	67.966	70.623
0.592	0.08371	0.1029						0.592	0	0		0.592	69.193	70.015
0.594	0.08709	0.10681						0.594	0	0		0.594	68.421	69.823
0.596	0.092	0.08979						0.596	1	0		0.596	69.401	69.741
0.598	0.08421	0.09075						0.598	0	0		0.598	68.079	69.622
0.6	0.08876	0.09275						0.6	0	0		0.6	69.601	69.819
0.602	0.09344	0.09351						0.602	0	0		0.602	70.051	70.514
0.604	0.09278	0.08747						0.604	0	0		0.604	69.926	69.646
0.606	0.08936	0.08991						0.606	0	0		0.606	69.674	70.893
0.608	0.08889	0.09188						0.608	0	0		0.608	69.012	70.741
0.61	0.08365	0.08718						0.61	0	0		0.61	69.908	71.065
0.612	0.08875	0.08277						0.612	0	0		0.612	70.48	71.046
0.614	0.09064	0.09699						0.614	0	0		0.614	70.571	69.629
0.616	0.08866	0.10255						0.616	0	0		0.616	69.335	70.611
0.618	0.09022	0.08572						0.618	0	0		0.618	68.411	70.216
0.62	0.08509	0.08775						0.62	0	0		0.62	68.944	70.872
0.622	0.08828	0.0936						0.622	0	0		0.622	69.174	69.433
0.624	0.09181	0.09143						0.624	0	0		0.624	69.817	68.62
0.626	0.09567	0.08594						0.626	0	0		0.626	69.678	71.816
0.628	0.09915	0.07763						0.628	0	0		0.628	70.217	68.809
0.63	0.09124	0.08713						0.63	0	0		0.63	67.635	69.941
0.632	0.09989	0.09128						0.632	0	0		0.632	68.785	70.152
0.634	0.09941	0.08108						0.634	1	0		0.634	68.667	70.53
0.636	0.09575	0.08316						0.636	0	0		0.636	67.544	68.099
0.638	0.09813	0.08144						0.638	0	0		0.638	69.29	69.645
0.64	0.0872	0.08583						0.64	0	0		0.64	68.28	69.002
0.642	0.09096	0.08959						0.642	0	0		0.642	68.927	71.184
0.644	0.08243	0.09355						0.644	0	0		0.644	69.886	69.15
0.646	0.0904	0.08906						0.646	0	0		0.646	68.205	71.107
0.648	0.08719	0.09985						0.648	0	0		0.648	68.924	69.404
0.65	0.08116	0.09603						0.65	0	0		0.65	67.455	70.527
0.652	0.09328	0.09457						0.652	0	0		0.652	70.03	70.81
0.654	0.08608	0.08884						0.654	0	0		0.654	69.328	69.875
0.656	0.08777	0.08295						0.656	1	0		0.656	68.351	70.352
0.658	0.08492	0.07928						0.658	0	0		0.658	69.105	68.959
0.66	0.08289	0.09262						0.66	0	0		0.66	67.862	70.963
0.662	0.08974	0.0762						0.662	0	0		0.662	67.051	69.595
0.664	0.08775	0.0719						0.664	0	0		0.664	68.515	69.998
0.666	0.07968	0.07531						0.666	0	0		0.666	67.866	69.279
0.668	0.08662	0.07877						0.668	0	0		0.668	67.062	69.728
0.67	0.09338	0.07346						0.67	0	0		0.67	68.157	70.834
0.672	0.08466	0.08522						0.672	0	0		0.672	68.27	68.594
0.674	0.08593	0.08362						0.674	0	0		0.674	67.344	68.583
0.676	0.08026	0.08094						0.676	0	0		0.676	67.661	68.646
0.678	0.0897	0.08039						0.678	0	0		0.678	65.62	69.436
0.68	0.08828	0.08335						0.68	0	0		0.68	67.722	70.003
0.682	0.08957	0.07677						0.682	0	0		0.682	67.103	68.947
0.684	0.09305	0.07508						0.684	0	0		0.684	67.377	68.913
0.686	0.09262	0.07491						0.686	0	0		0.686	66.325	68.32
0.688	0.09609	0.06602						0.688	0	0		0.688	67.582	68.342
0.69	0.08767	0.07453						0.69	0	0		0.69	67.385	69.143
0.692	0.08476	0.0718						0.692	1	0		0.692	68.889	67.817
0.694	0.09132	0.07541						0.694	0	0		0.694	68.497	68.931
0.696	0.0762	0.08071						0.696	0	0		0.696	66.5	69.116
0.698	0.07642	0.07216						0.698	0	0		0.698	66.902	70.497
0.7	0.077	0.07797						0.7	0	0		0.7	69.628	69.642
0.702	0.08111	0.07892						0.702	0	0		0.702	68.277	70.916
0.704	0.08759	0.06457						0.704	0	0		0.704	68.481	70.635
0.706	0.08089	0.07616						0.706	0	0		0.706	67.09	69.662
0.708	0.07607	0.07658						0.708	0	0		0.708	67.189	69.321
0.71	0.08234	0.07937						0.71	0	0		0.71	67.265	69.315
0.712	0.08296	0.0728						0.712	1	0		0.712	67.744	68.614
0.714	0.08557	0.06491						0.714	0	0		0.714	68.767	69.132
0.716	0.08658	0.06655						0.716	1	0		0.716	67.979	68.593
0.718	0.0873	0.07077						0.718	1	0		0.718	68.332	69.78
0.72	0.08151	0.08115						0.72	1	0		0.72	67.816	70.129
0.722	0.08614	0.07567						0.722	0	0		0.722	67.689	69.827
0.724	0.08552	0.07584						0.724	0	1		0.724	67.097	70.007
0.726	0.08615	0.07488						0.726	0	0		0.726	66.845	70.795
0.728	0.08931	0.06922						0.728	0	0		0.728	68.83	71.122
0.73	0.08698	0.07212						0.73	0	0		0.73	67.989	70.586
0.732	0.08427	0.07111						0.732	0	0		0.732	67.112	71.283
0.734	0.08793	0.07226						0.734	0	0		0.734	69.078	69.739
0.736	0.08591	0.06798						0.736	0	0		0.736	68.625	68.602
0.738	0.09697	0.07136						0.738	1	0		0.738	68.448	68.609
0.74	0.09111	0.07228						0.74	1	0		0.74	68.041	69.217
0.742	0.0963	0.07542						0.742	0	0		0.742	68.721	69.491
0.744	0.0917	0.07468						0.744	0	0		0.744	68.621	70.321
0.746	0.09918	0.07496						0.746	0	0		0.746	68.447	69.899
0.748	0.0993	0.07497						0.748	0	0		0.748	67.866	69.243
0.75	0.09971	0.07945						0.75	0	0		0.75	67.769	68.742
0.752	0.0967	0.07684						0.752	0	0		0.752	67.929	69.348
0.754	0.10593	0.07297						0.754	0	0		0.754	67.314	69.746
0.756	0.10042	0.0729						0.756	0	0		0.756	69.033	68.861
0.758	0.09415	0.07339						0.758	0	0		0.758	69.548	69.678
0.76	0.09343	0.06715						0.76	0	0		0.76	69.454	70.388
0.762	0.09637	0.06278						0.762	0	0		0.762	69.268	69.855
0.764	0.09798	0.07263						0.764	0	0		0.764	67.691	69.121
0.766	0.09541	0.06344						0.766	0	0		0.766	68.435	69.883
0.768	0.10091	0.06779						0.768	0	0		0.768	67.356	68.435
0.77	0.0883	0.06703						0.77	0	0		0.77	68.093	68.256
0.772	0.09207	0.06911						0.772	0	0		0.772	67.843	69.695
0.774	0.08435	0.06521						0.774	0	0		0.774	68.391	68.739
0.776	0.08705	0.07712						0.776	0	0		0.776	67.207	69.727
0.778	0.09317	0.07019						0.778	0	0		0.778	67.679	70.401
0.78	0.08639	0.06713						0.78	0	0		0.78	68.217	70.549
0.782	0.08906	0.07222						0.782	0	0		0.782	67.971	69.899
0.784	0.08636	0.07331						0.784	0	0		0.784	68.286	69.475
0.786	0.09247	0.06821						0.786	0	0		0.786	68.575	71.008
0.788	0.08645	0.07092						0.788	0	0		0.788	69.039	70.832
0.79	0.09728	0.05911						0.79	0	0		0.79	69.87	70.269
0.792	0.08763	0.06953						0.792	0	0		0.792	69.438	70.428
0.794	0.08348	0.06203						0.794	0	0		0.794	67.341	69.243
0.796	0.08026	0.07022						0.796	1	0		0.796	69.098	70.262
0.798	0.0897	0.08237						0.798	0	0		0.798	66.388	72.04
0.8	0.08913	0.07287						0.8	0	0		0.8	67.06	70.7
0.802	0.09354	0.07053						0.802	0	0		0.802	67.642	69.765
0.804	0.09423	0.07257						0.804	0	0		0.804	68.846	69.489
0.806	0.10549	0.07769						0.806	0	0		0.806	69.084	70.07
0.808	0.10006	0.07619						0.808	0	0		0.808	69.148	71.355
0.81	0.10572	0.07331						0.81	0	0		0.81	67.904	69.785
0.812	0.10286	0.07169						0.812	0	0		0.812	68.407	68.8
0.814	0.10969	0.07005						0.814	0	0		0.814	68.398	69.906
0.816	0.10073	0.07113						0.816	0	0		0.816	68.301	70.038
0.818	0.10221	0.07942						0.818	0	0		0.818	68.358	69.924
0.82	0.10528	0.07184						0.82	0	0		0.82	69.525	71.027
0.822	0.10044	0.07412						0.822	0	0		0.822	68.703	70.915
0.824	0.09017	0.07251						0.824	0	0		0.824	68.851	70.403
0.826	0.08923	0.07075						0.826	0	0		0.826	69.499	68.125
0.828	0.0898	0.06947						0.828	0	0		0.828	69.353	69.794
0.83	0.10133	0.07375						0.83	1	0		0.83	70.144	69.641
0.832	0.0964	0.06756						0.832	0	0		0.832	69.581	70.218
0.834	0.09964	0.06762						0.834	0	0		0.834	69.802	68.68
0.836	0.09165	0.06532						0.836	0	0		0.836	68.75	67.672
0.838	0.09717	0.06814						0.838	0	0		0.838	69.784	67.436
0.84	0.09244	0.07202						0.84	0	0		0.84	70.203	68.017
0.842	0.08675	0.07119						0.842	0	0		0.842	69.739	69.547
0.844	0.09327	0.07769						0.844	0	0		0.844	70.705	69.108
0.846	0.09505	0.06854						0.846	0	0		0.846	67.85	70.769
0.848	0.08845	0.07282						0.848	0	0		0.848	69.443	68.435
0.85	0.09181	0.06849						0.85	0	0		0.85	69.952	69.441
0.852	0.09736	0.07278						0.852	0	0		0.852	69.273	69.95
0.854	0.09323	0.07153						0.854	0	0		0.854	70.035	70.069
0.856	0.10173	0.075						0.856	0	0		0.856	70.639	68.495
0.858	0.0965	0.06504						0.858	0	0		0.858	69.076	68.596
0.86	0.09337	0.0768						0.86	0	0		0.86	69.177	68.179
0.862	0.10391	0.07264						0.862	1	0		0.862	68.598	70.071
0.864	0.10226	0.06763						0.864	0	0		0.864	67.74	69.009
0.866	0.09513	0.0761						0.866	0	0		0.866	67.342	68.586
0.868	0.10962	0.07336						0.868	0	0		0.868	67.946	69.817
0.87	0.11462	0.07769						0.87	0	0		0.87	67.269	68.969
0.872	0.11558	0.08829						0.872	0	0		0.872	68.836	69.417
0.874	0.12593	0.09365						0.874	0	0		0.874	67.502	69.338
0.876	0.10871	0.08795						0.876	0	0		0.876	68.248	69.312
0.878	0.10635	0.08702						0.878	0	0		0.878	66.725	69.284
0.88	0.10836	0.08683						0.88	0	0		0.88	68.315	69.429
0.882	0.11032	0.08337						0.882	0	1		0.882	67.868	69.932
0.884	0.10513	0.08292						0.884	0	0		0.884	68.346	70.019
0.886	0.10521	0.08195						0.886	0	0		0.886	69.001	68.806
0.888	0.10072	0.08466						0.888	0	0		0.888	68.331	68.94
0.89	0.10613	0.07875						0.89	0	0		0.89	68.877	68.975
0.892	0.10712	0.07135						0.892	0	0		0.892	69.487	67.244
0.894	0.10522	0.07485						0.894	0	0		0.894	67.385	68.298
0.896	0.09488	0.08519						0.896	1	0		0.896	69.249	69.183
0.898	0.1052	0.08367						0.898	0	0		0.898	69.723	68.334
0.9	0.10008	0.09346						0.9	0	0		0.9	69.064	69.08
0.902	0.09923	0.09294						0.902	1	0		0.902	69.131	67.941
0.904	0.10268	0.09143						0.904	0	0		0.904	70.11	67.873
0.906	0.09902	0.08964						0.906	0	0		0.906	68.234	67.702
0.908	0.09165	0.0902						0.908	0	0		0.908	70.053	68.918
0.91	0.09954	0.07974						0.91	0	0		0.91	69.696	68.91
0.912	0.09949	0.08333						0.912	1	0		0.912	70.267	69.108
0.914	0.10125	0.08005						0.914	0	0		0.914	68.866	68.919
0.916	0.09895	0.08554						0.916	0	0		0.916	69.698	68.964
0.918	0.09781	0.07455						0.918	0	0		0.918	69.5	69.405
0.92	0.09537	0.07274						0.92	0	0		0.92	69.756	67.178
0.922	0.09622	0.07749						0.922	0	0		0.922	70.131	68.208
0.924	0.08675	0.08096						0.924	0	0		0.924	68.69	69.442
0.926	0.09907	0.08548						0.926	0	0		0.926	68.751	67.303
0.928	0.08917	0.08781						0.928	0	0		0.928	68.377	69.095
0.93	0.08403	0.08						0.93	0	0		0.93	68.863	68.168
0.932	0.08784	0.0766						0.932	0	0		0.932	67.675	69.445
0.934	0.08163	0.08863						0.934	0	0		0.934	68.898	69.08
0.936	0.08693	0.07927						0.936	0	0		0.936	68.285	68.212
0.938	0.09426	0.0837						0.938	0	0		0.938	67.997	68.241
0.94	0.09286	0.08944						0.94	0	0		0.94	69.017	69.626
0.942	0.09359	0.08419						0.942	0	0		0.942	67.901	68.57
0.944	0.09108	0.09044						0.944	0	0		0.944	68.244	67.771
0.946	0.08823	0.09148						0.946	0	0		0.946	68.009	68.953
0.948	0.08248	0.0846						0.948	0	0		0.948	68.642	69.398
0.95	0.08163	0.07791						0.95	0	0		0.95	67.437	68.11
0.952	0.08418	0.07622						0.952	0	0		0.952	68.238	67.826
0.954	0.08942	0.08351						0.954	0	0		0.954	67.272	68.466
0.956	0.08647	0.08554						0.956	0	0		0.956	68.593	69.1
0.958	0.08653	0.0764						0.958	0	0		0.958	68.24	70.319
0.96	0.08722	0.08256						0.96	1	0		0.96	67.653	66.948
0.962	0.09003	0.08402						0.962	1	0		0.962	68.066	67.851
0.964	0.08501	0.08223						0.964	0	0		0.964	67.79	68.365
0.966	0.09254	0.07871						0.966	0	0		0.966	68.374	68.302
0.968	0.08528	0.07871						0.968	0	0		0.968	67.961	66.956
0.97	0.09046	0.07875						0.97	0	0		0.97	68.471	67.261
0.972	0.08459	0.07891						0.972	0	0		0.972	68.006	68.059
0.974	0.0878	0.08411						0.974	0	0		0.974	67.485	67.85
0.976	0.09157	0.08642						0.976	0	0		0.976	68.213	67.115
0.978	0.09097	0.07668						0.978	0	0		0.978	67.542	67.951
0.98	0.09138	0.07986						0.98	1	0		0.98	67.583	68.284
0.982	0.08969	0.06675						0.982	0	0		0.982	67.113	67.486
0.984	0.10487	0.06743						0.984	0	0		0.984	68.358	68.127
0.986	0.10855	0.07762						0.986	0	0		0.986	68.974	69.878
0.988	0.10669	0.06833						0.988	0	0		0.988	68.467	68.696
0.99	0.11641	0.07052						0.99	0	0		0.99	68.551	69.741
0.992	0.10605	0.0668						0.992	0	0		0.992	68.284	69.301
0.994	0.10777	0.07181						0.994	0	0		0.994	67.985	68.558
0.996	0.104	0.06276						0.996	0	0		0.996	68.262	67.239
0.998	0.10129	0.06933						0.998	0	0		0.998	68.347	68.799
1	0.09506	0.07314						1	0	0		1	68.253	70.108
1.002	0.09828	0.07286						1.002	0	0		1.002	67.593	66.543
1.004	0.09986	0.07676						1.004	0	0		1.004	69.03	67.188
1.006	0.09126	0.07161						1.006	0	0		1.006	69.163	68.947
1.008	0.09571	0.07567						1.008	0	0		1.008	68.782	69.048
1.01	0.09759	0.07096						1.01	0	0		1.01	68.519	67.038
1.012	0.09263	0.07646						1.012	0	0		1.012	67.801	69.075
1.014	0.09531	0.08468						1.014	0	0		1.014	68.247	66.583
1.016	0.10313	0.08059						1.016	0	0		1.016	68.714	69.697
1.018	0.09276	0.07987						1.018	0	0		1.018	68.273	67.851
1.02	0.08979	0.07295						1.02	0	0		1.02	68.604	67.413
1.022	0.09594	0.07186						1.022	0	0		1.022	67.552	67.607
1.024	0.09746	0.07315						1.024	0	0		1.024	67.491	68.031
1.026	0.09371	0.06664						1.026	0	0		1.026	68.067	68.27
1.028	0.09696	0.06688						1.028	0	0		1.028	68.318	67.119
1.03	0.08924	0.07144						1.03	0	0		1.03	67.423	68.725
1.032	0.09284	0.06826						1.032	0	0		1.032	69.137	68.186
1.034	0.08975	0.07494						1.034	0	0		1.034	67.657	67.476
1.036	0.08902	0.07244						1.036	0	0		1.036	67.248	68.19
1.038	0.09691	0.06913						1.038	0	0		1.038	68.738	68.664
1.04	0.09116	0.07071						1.04	0	0		1.04	67.076	68.878
1.042	0.09121	0.06666						1.042	0	0		1.042	68.324	69.026
1.044	0.09825	0.06989						1.044	1	0		1.044	69.587	69.587
1.046	0.09271	0.0654						1.046	0	0		1.046	69.546	68.143
1.048	0.0798	0.06708						1.048	0	0		1.048	68.294	68.281
1.05	0.08406	0.06727						1.05	0	0		1.05	69.015	69.207
1.052	0.09905	0.07059						1.052	0	0		1.052	69.885	69.481
1.054	0.10852	0.071						1.054	0	0		1.054	70.058	68.826
1.056	0.1029	0.06857						1.056	0	0		1.056	68.751	68.948
1.058	0.10178	0.06828						1.058	0	0		1.058	69.219	69.506
1.06	0.09961	0.07313						1.06	0	0		1.06	70.436	69.259
1.062	0.10411	0.07126						1.062	0	0		1.062	67.756	68.499
1.064	0.10497	0.07221						1.064	1	0		1.064	69.485	68.124
1.066	0.10387	0.06867						1.066	0	0		1.066	68.312	69.121
1.068	0.10311	0.06714						1.068	1	0		1.068	69.076	68.834
1.07	0.11047	0.07135						1.07	0	0		1.07	69.702	69.281
1.072	0.11244	0.06873						1.072	0	0		1.072	68.755	69.133
1.074	0.10442	0.07331						1.074	0	0		1.074	68.283	69.719
1.076	0.10294	0.06947						1.076	0	0		1.076	67.603	68.328
1.078	0.10858	0.07113						1.078	0	0		1.078	69.198	69.894
1.08	0.10684	0.06923						1.08	0	0		1.08	68.78	67.338
1.082	0.11207	0.07091						1.082	0	0		1.082	69.175	66.818
1.084	0.10165	0.07291						1.084	0	0		1.084	67.97	68.891
1.086	0.1024	0.07145						1.086	0	0		1.086	68.401	68.25
1.088	0.09961	0.07217						1.088	0	0		1.088	68.03	67.807
1.09	0.10918	0.07273						1.09	0	0		1.09	68.987	68.445
1.092	0.10266	0.0714						1.092	0	0		1.092	69.208	68.096
1.094	0.10429	0.07446						1.094	0	0		1.094	68.775	67.513
1.096	0.09937	0.07727						1.096	0	0		1.096	69.813	68.209
1.098	0.10482	0.07524						1.098	0	0		1.098	69.874	68.673
1.1	0.1017	0.07453						1.1	0	0		1.1	68.957	69.985
1.102	0.09938	0.07461						1.102	0	0		1.102	69.384	67.567
1.104	0.09669	0.08788						1.104	1	0		1.104	69.422	67.939
1.106	0.09188	0.08961						1.106	0	0		1.106	69.18	68.986
1.108	0.10595	0.0945						1.108	1	0		1.108	68.848	69.119
1.11	0.10099	0.09259						1.11	1	0		1.11	67.418	67.45
1.112	0.11008	0.08924						1.112	0	0		1.112	69.542	69.123
1.114	0.1122	0.08806						1.114	1	0		1.114	68.938	68.857
1.116	0.1134	0.08674						1.116	0	0		1.116	68.895	67.948
1.118	0.10643	0.0782						1.118	0	0		1.118	68.966	68.788
1.12	0.12022	0.08192						1.12	0	0		1.12	68.519	69.316
1.122	0.11856	0.08306						1.122	0	0		1.122	69.967	69.808
1.124	0.11039	0.08802						1.124	1	0		1.124	68.346	69.758
1.126	0.12161	0.08554						1.126	0	0		1.126	68.464	68.772
1.128	0.1139	0.09276						1.128	0	0		1.128	69.566	68.673
1.13	0.10907	0.08009						1.13	0	0		1.13	70.002	69.155
1.132	0.10373	0.0813						1.132	0	0		1.132	68.242	68.443
1.134	0.10142	0.08129						1.134	1	0		1.134	67.653	67.852
1.136	0.10706	0.08695						1.136	0	0		1.136	68.713	70.073
1.138	0.10811	0.08562						1.138	0	0		1.138	68.504	68.697
1.14	0.11056	0.08658						1.14	0	0		1.14	69.04	67.337
1.142	0.11599	0.07931						1.142	0	0		1.142	67.591	68.456
1.144	0.11617	0.08132						1.144	1	0		1.144	69.174	68.693
1.146	0.12893	0.08714						1.146	1	0		1.146	68.495	67.8
1.148	0.12476	0.0888						1.148	0	0		1.148	67.975	69.377
1.15	0.11901	0.09272						1.15	0	0		1.15	68.377	69.013
1.152	0.12491	0.08457						1.152	0	0		1.152	68.936	68.128
1.154	0.12817	0.08782						1.154	0	0		1.154	67.608	67.475
1.156	0.12575	0.08614						1.156	0	0		1.156	69.022	68.731
1.158	0.12133	0.08966						1.158	0	0		1.158	68.361	68.856
1.16	0.11699	0.08969						1.16	0	0		1.16	68.957	69.867
1.162	0.1099	0.09841						1.162	0	0		1.162	70.362	67.221
1.164	0.11232	0.09011						1.164	0	0		1.164	69.952	66.296
1.166	0.1092	0.08375						1.166	0	0		1.166	69.297	67.752
1.168	0.10695	0.07818						1.168	0	0		1.168	69.44	68.94
1.17	0.0977	0.07576						1.17	0	0		1.17	70.32	67.703
1.172	0.09317	0.08213						1.172	0	0		1.172	68.895	68.036
1.174	0.10266	0.08638						1.174	0	0		1.174	68.716	67.66
1.176	0.10921	0.0799						1.176	0	0		1.176	70.356	68.178
1.178	0.10236	0.07038						1.178	0	0		1.178	70.493	67.008
1.18	0.11456	0.0797						1.18	0	0		1.18	68.413	67.317
1.182	0.10927	0.07523						1.182	1	0		1.182	69.302	68.53
1.184	0.11362	0.07626						1.184	1	0		1.184	68.252	67.982
1.186	0.12805	0.0708						1.186	0	0		1.186	69.241	68.312
1.188	0.12529	0.06717						1.188	0	0		1.188	69.28	68.773
1.19	0.11795	0.06708						1.19	0	0		1.19	69.492	67.544
1.192	0.11704	0.06386						1.192	0	0		1.192	70.044	66.391
1.194	0.11857	0.06787						1.194	0	0		1.194	70.356	66.831
1.196	0.11479	0.06898						1.196	0	0		1.196	68.328	67.667
1.198	0.12118	0.07106						1.198	0	0		1.198	69.347	67.38
1.2	0.12629	0.07135						1.2	0	0		1.2	70.287	68.795
1.202	0.11888	0.08641						1.202	0	0		1.202	69.777	67.879
1.204	0.1227	0.07429						1.204	0	0		1.204	68.398	67.819
1.206	0.11736	0.07331						1.206	0	0		1.206	68.59	68.137
1.208	0.11579	0.0729						1.208	0	0		1.208	68.986	67.439
1.21	0.10667	0.06778						1.21	0	0		1.21	67.912	66.235
1.212	0.10929	0.07332						1.212	1	0		1.212	69.653	68.228
1.214	0.10969	0.07196						1.214	0	0		1.214	71.44	66.814
1.216	0.11493	0.07447						1.216	0	0		1.216	68.904	66.781
1.218	0.11586	0.07093						1.218	0	0		1.218	68.934	68.429
1.22	0.11183	0.07069						1.22	1	0		1.22	69.808	66.41
1.222	0.10769	0.07512						1.222	0	0		1.222	69.227	66.231
1.224	0.10903	0.07888						1.224	0	1		1.224	69.237	68.317
1.226	0.11425	0.07721						1.226	0	0		1.226	70.291	67.953
1.228	0.1162	0.0706						1.228	0	0		1.228	69.804	67.399
1.23	0.10907	0.08832						1.23	0	0		1.23	69.092	68.402
1.232	0.11401	0.08031						1.232	0	0		1.232	69.223	67.463
1.234	0.11639	0.08779						1.234	0	0		1.234	69.029	67.375
1.236	0.13072	0.08249						1.236	0	0		1.236	68.448	68.033
1.238	0.13153	0.08122						1.238	0	0		1.238	68.203	67.04
1.24	0.13134	0.08571						1.24	0	0		1.24	66.454	68.194
1.242	0.12102	0.08157						1.242	0	0		1.242	69.385	67.438
1.244	0.11464	0.07986						1.244	0	0		1.244	68.891	68.335
1.246	0.11755	0.08151						1.246	0	0		1.246	68.993	67.765
1.248	0.11874	0.08532						1.248	0	0		1.248	68.211	66.556
1.25	0.11503	0.08155						1.25	0	0		1.25	69.39	66.86
1.252	0.10488	0.07805						1.252	0	0		1.252	69.852	67.126
1.254	0.10946	0.07195						1.254	0	0		1.254	68.987	66.129
1.256	0.10442	0.07608						1.256	0	0		1.256	68.99	67.383
1.258	0.09972	0.0732						1.258	0	0		1.258	70.182	67.749
1.26	0.10861	0.07317						1.26	0	0		1.26	69.722	67.011
1.262	0.10942	0.08004						1.262	0	0		1.262	68.945	67.14
1.264	0.12234	0.08902						1.264	0	0		1.264	68.481	67.686
1.266	0.1152	0.07628						1.266	1	0		1.266	68.723	66.805
1.268	0.11057	0.06518						1.268	0	0		1.268	68.73	66.865
1.27	0.11137	0.07631						1.27	0	0		1.27	69.059	66.983
1.272	0.11387	0.0776						1.272	0	0		1.272	69.938	66.765
1.274	0.10751	0.0789						1.274	0	0		1.274	69.518	68.591
1.276	0.10165	0.08256						1.276	0	0		1.276	69.176	68.22
1.278	0.10754	0.08349						1.278	0	0		1.278	68.03	66.341
1.28	0.10106	0.0788						1.28	0	0		1.28	69.373	65.942
1.282	0.09821	0.08539						1.282	0	0		1.282	67.902	68.845
1.284	0.093	0.0756						1.284	1	0		1.284	67.986	67.223
1.286	0.10152	0.07979						1.286	0	0		1.286	69.862	67.628
1.288	0.10625	0.07515						1.288	0	0		1.288	68.797	67.249
1.29	0.10092	0.08471						1.29	0	0		1.29	69.307	66.706
1.292	0.09654	0.08514						1.292	0	0		1.292	68.949	66.624
1.294	0.09545	0.09251						1.294	0	0		1.294	69.084	67.166
1.296	0.08884	0.09557						1.296	0	0		1.296	69.936	66.06
1.298	0.08459	0.0984						1.298	1	0		1.298	68.518	66.494
1.3	0.08344	0.08744						1.3	0	0		1.3	67.357	66.982
1.302	0.08929	0.10316						1.302	0	0		1.302	67.412	67.839
1.304	0.08541	0.10436						1.304	0	0		1.304	68.443	67.992
1.306	0.08778	0.09419						1.306	0	0		1.306	68.785	67.185
1.308	0.0861	0.09217						1.308	0	0		1.308	69.105	66.357
1.31	0.09637	0.08667						1.31	0	0		1.31	69.474	67.344
1.312	0.08191	0.08762						1.312	0	0		1.312	68.571	68.27
1.314	0.0938	0.07536						1.314	1	0		1.314	68.222	66.903
1.316	0.09115	0.07786						1.316	0	0		1.316	67.278	67.137
1.318	0.09427	0.07406						1.318	0	0		1.318	68.518	67.37
1.32	0.08546	0.07262						1.32	0	0		1.32	69.171	66.974
1.322	0.08095	0.07453						1.322	0	0		1.322	68.75	66.723
1.324	0.08806	0.07981						1.324	1	0		1.324	68.355	67.362
1.326	0.08151	0.07765						1.326	0	0		1.326	67.743	67.537
1.328	0.08282	0.0743						1.328	0	0		1.328	68.608	68.383
1.33	0.08102	0.08042						1.33	0	0		1.33	68.01	68.953
1.332	0.08273	0.0824						1.332	0	0		1.332	68.041	67.263
1.334	0.07742	0.0868						1.334	0	0		1.334	69.319	67.796
1.336	0.07903	0.08632						1.336	0	0		1.336	69.102	66.928
1.338	0.08177	0.08451						1.338	0	0		1.338	67.453	66.249
1.34	0.08366	0.08838						1.34	0	0		1.34	68.964	66.151
1.342	0.09017	0.08752						1.342	0	0		1.342	68.255	65.974
1.344	0.08937	0.09246						1.344	0	0		1.344	69.329	65.81
1.346	0.09521	0.08036						1.346	0	0		1.346	68.455	66.189
1.348	0.10357	0.08574						1.348	0	0		1.348	68.422	66.512
1.35	0.10238	0.08029						1.35	0	0		1.35	68.425	67.267
1.352	0.10227	0.08098						1.352	0	0		1.352	68.416	67.369
1.354	0.09962	0.07996						1.354	0	0		1.354	68.069	67.625
1.356	0.09785	0.07514						1.356	0	0		1.356	68.069	67.366
1.358	0.09949	0.07393						1.358	0	0		1.358	68.764	67.432
1.36	0.10229	0.08116						1.36	0	0		1.36	68.204	68.313
1.362	0.10066	0.07918						1.362	0	0		1.362	67.997	67.134
1.364	0.09497	0.0754						1.364	0	0		1.364	68.043	67.953
1.366	0.0952	0.08323						1.366	0	1		1.366	66.849	68.569
1.368	0.09348	0.07371						1.368	0	0		1.368	68.993	67.433
1.37	0.08787	0.07641						1.37	0	0		1.37	67.507	67.76
1.372	0.08963	0.07916						1.372	0	0		1.372	68.82	66.879
1.374	0.09058	0.08317						1.374	0	0		1.374	68.952	69.095
1.376	0.0911	0.08428						1.376	0	0		1.376	68.374	69.38
1.378	0.08063	0.08443						1.378	0	0		1.378	67.922	67.505
1.38	0.09225	0.08633						1.38	0	0		1.38	69.394	65.751
1.382	0.09531	0.09055						1.382	0	0		1.382	68.239	67.708
1.384	0.09317	0.08741						1.384	0	0		1.384	67.295	68.61
1.386	0.09229	0.09116						1.386	0	0		1.386	68.522	68.215
1.388	0.09974	0.08342						1.388	0	0		1.388	68.498	68.435
1.39	0.09353	0.08474						1.39	0	0		1.39	67.306	68.604
1.392	0.09541	0.09259						1.392	0	0		1.392	66.439	69.075
1.394	0.10173	0.09116						1.394	0	0		1.394	67.443	67.906
1.396	0.09659	0.08349						1.396	0	0		1.396	67.446	69.015
1.398	0.10169	0.08338						1.398	0	0		1.398	67.208	66.868
1.4	0.09522	0.08091						1.4	0	0		1.4	69.272	67.181
1.402	0.10039	0.08309						1.402	0	0		1.402	69.403	68.551
1.404	0.1003	0.09046						1.404	0	0		1.404	68.263	68.45
1.406	0.0968	0.0947						1.406	0	0		1.406	66.974	68.804
1.408	0.09873	0.08928						1.408	0	0		1.408	68.078	68.496
1.41	0.10296	0.09465						1.41	0	0		1.41	67.145	68.991
1.412	0.09943	0.08412						1.412	0	0		1.412	67.493	69.333
1.414	0.10068	0.08684						1.414	0	0		1.414	68.204	68.177
1.416	0.09284	0.09097						1.416	0	0		1.416	68.337	68.379
1.418	0.0918	0.09313						1.418	0	0		1.418	68.757	67.211
1.42	0.08872	0.09489						1.42	0	0		1.42	67.759	68.732
1.422	0.08425	0.09266						1.422	0	0		1.422	68.819	68.485
1.424	0.07856	0.09883						1.424	0	0		1.424	69.122	69.012
1.426	0.07534	0.09389						1.426	0	0		1.426	67.94	67.416
1.428	0.08369	0.09262						1.428	0	0		1.428	68.202	69.267
1.43	0.0909	0.09813						1.43	0	0		1.43	66.96	67.757
1.432	0.08902	0.0927						1.432	0	0		1.432	69.464	66.391
1.434	0.09615	0.10307						1.434	0	0		1.434	67.799	68.088
1.436	0.09589	0.1059						1.436	0	0		1.436	68.858	68.695
1.438	0.09329	0.10546						1.438	0	0		1.438	67.507	69.062
1.44	0.09421	0.10394						1.44	0	0		1.44	67.312	69.717
1.442	0.08493	0.10313						1.442	0	0		1.442	68.157	69.465
1.444	0.08901	0.10282						1.444	0	0		1.444	67.202	67.965
1.446	0.09111	0.10779						1.446	0	0		1.446	68.6	68.744
1.448	0.09864	0.10992						1.448	0	0		1.448	66.69	69.283
1.45	0.09263	0.10215						1.45	0	0		1.45	67.346	68.882
1.452	0.08273	0.10421						1.452	0	0		1.452	67.615	67.202
1.454	0.08665	0.09611						1.454	0	0		1.454	67.82	67.835
1.456	0.0962	0.09959						1.456	0	0		1.456	67.226	69.138
1.458	0.09601	0.09919						1.458	0	0		1.458	68.132	68.292
1.46	0.09277	0.10285						1.46	0	0		1.46	68.41	68.424
1.462	0.09041	0.10033						1.462	0	0		1.462	68.176	67.52
1.464	0.09175	0.10447						1.464	0	0		1.464	68.113	67.757
1.466	0.09232	0.09642						1.466	0	0		1.466	68.148	67.256
1.468	0.08724	0.09911						1.468	0	0		1.468	67.864	67.081
1.47	0.08848	0.10281						1.47	0	0		1.47	67.653	68.032
1.472	0.08664	0.09895						1.472	0	0		1.472	69.209	68.827
1.474	0.09131	0.1023						1.474	0	0		1.474	68.078	68.077
1.476	0.08598	0.10411						1.476	0	0		1.476	67.309	67.958
1.478	0.09757	0.09786						1.478	0	0		1.478	67.91	67.636
1.48	0.09699	0.10282						1.48	0	0		1.48	67.987	67.32
1.482	0.08965	0.09106						1.482	0	0		1.482	67.433	68.941
1.484	0.09233	0.0932						1.484	0	0		1.484	68.849	67.285
1.486	0.08805	0.09527						1.486	0	0		1.486	66.694	68.126
1.488	0.08558	0.08655						1.488	0	0		1.488	68.822	66.707
1.49	0.08481	0.09793						1.49	0	0		1.49	69.33	67.838
1.492	0.08323	0.09149						1.492	0	0		1.492	68.289	69.624
1.494	0.0944	0.10119						1.494	0	0		1.494	67.716	68.344
1.496	0.0951	0.09556						1.496	0	0		1.496	67.805	67.315
1.498	0.09255	0.09571						1.498	0	0		1.498	68.531	68.146
1.5	0.09561	0.09403						1.5	0	0		1.5	68.046	67.792
1.502	0.10527	0.09621						1.502	0	0		1.502	67.248	68.732
1.504	0.10211	0.09492						1.504	0	0		1.504	66.561	68.376
1.506	0.10299	0.09306						1.506	0	0		1.506	67.586	68.328
1.508	0.10015	0.08534						1.508	0	0		1.508	66.726	68.158
1.51	0.10706	0.08857						1.51	0	0		1.51	67.517	67.824
1.512	0.09453	0.09597						1.512	0	0		1.512	68.5	68.742
1.514	0.09433	0.089						1.514	0	0		1.514	68.59	69.398
1.516	0.09583	0.08537						1.516	0	0		1.516	67.269	69.398
1.518	0.10287	0.09299						1.518	0	0		1.518	69.154	68.145
1.52	0.10494	0.08511						1.52	0	0		1.52	67.017	68.07
1.522	0.09496	0.08717						1.522	0	0		1.522	67.006	67.598
1.524	0.09608	0.0927						1.524	0	0		1.524	67.834	67.847
1.526	0.11187	0.08937						1.526	0	0		1.526	68.792	69.083
1.528	0.10721	0.08275						1.528	0	0		1.528	67.609	68.213
1.53	0.11035	0.09372						1.53	0	0		1.53	67.104	68.219
1.532	0.09397	0.08718						1.532	0	0		1.532	68.982	67.796
1.534	0.09284	0.08219						1.534	1	0		1.534	68.72	67.655
1.536	0.09327	0.09865						1.536	0	0		1.536	69.147	67.487
1.538	0.09157	0.09749						1.538	0	0		1.538	68.626	67.316
1.54	0.08822	0.08608						1.54	0	0		1.54	68.615	66.788
1.542	0.0873	0.07985						1.542	0	0		1.542	68.787	67.017
1.544	0.08652	0.08221						1.544	1	0		1.544	67.963	67.375
1.546	0.09844	0.07641						1.546	0	0		1.546	69.646	67.427
1.548	0.09236	0.08808						1.548	1	0		1.548	68.586	68.084
1.55	0.09157	0.08634						1.55	0	0		1.55	68.276	67.435
1.552	0.09319	0.08357						1.552	0	0		1.552	68.553	67.069
1.554	0.09028	0.09146						1.554	0	0		1.554	67.707	68.597
1.556	0.09431	0.08581						1.556	0	0		1.556	66.758	66.886
1.558	0.08764	0.08243						1.558	0	0		1.558	66.957	67.321
1.56	0.10316	0.08899						1.56	0	0		1.56	67.979	67.297
1.562	0.08665	0.09901						1.562	0	0		1.562	66.86	67.017
1.564	0.08202	0.10495						1.564	0	0		1.564	67.279	66.142
1.566	0.08314	0.10229						1.566	0	0		1.566	67.44	67.77
1.568	0.08929	0.10056						1.568	0	0		1.568	67.215	66.544
1.57	0.07716	0.09994						1.57	0	0		1.57	67.227	67.641
1.572	0.08593	0.09906						1.572	0	0		1.572	66.12	66.934
1.574	0.08284	0.10018						1.574	0	0		1.574	66.792	66.321
1.576	0.08099	0.10274						1.576	0	0		1.576	68.413	67.748
1.578	0.07962	0.10235						1.578	0	0		1.578	68.997	66.912
1.58	0.08259	0.09437						1.58	0	0		1.58	68.061	67.043
1.582	0.07893	0.09451						1.582	0	0		1.582	67.876	68.084
1.584	0.07698	0.09159						1.584	0	0		1.584	66.47	66.502
1.586	0.07738	0.09708						1.586	0	0		1.586	68.857	67.067
1.588	0.07308	0.09698						1.588	0	0		1.588	68.668	68.338
1.59	0.07367	0.10056						1.59	0	0		1.59	69.246	67.322
1.592	0.07809	0.08831						1.592	0	0		1.592	68.263	68.419
1.594	0.07781	0.08979						1.594	0	0		1.594	68.108	69.409
1.596	0.08211	0.10199						1.596	0	0		1.596	68.208	67.175
1.598	0.08952	0.10631						1.598	0	0		1.598	66.862	67.564
1.6	0.0896	0.09244						1.6	0	0		1.6	68.119	66.894
1.602	0.08631	0.09035						1.602	0	0		1.602	68.006	67.388
1.604	0.09162	0.10247						1.604	1	0		1.604	67.047	66.157
1.606	0.08933	0.09055						1.606	0	0		1.606	67.663	67.029
1.608	0.08955	0.09896						1.608	0	0		1.608	66.396	66.792
1.61	0.08538	0.10687						1.61	0	0		1.61	68.732	66.492
1.612	0.08831	0.09936						1.612	1	0		1.612	68.08	68.281
1.614	0.07848	0.0876						1.614	0	0		1.614	67.799	65.704
1.616	0.08535	0.09338						1.616	1	0		1.616	68.083	66.671
1.618	0.08806	0.08928						1.618	0	0		1.618	67.315	66.765
1.62	0.08446	0.093						1.62	1	0		1.62	68.254	67.115
1.622	0.08258	0.09693						1.622	0	0		1.622	67.187	67.394
1.624	0.08113	0.0944						1.624	0	0		1.624	66.434	68.246
1.626	0.08745	0.10137						1.626	0	0		1.626	67.394	66.786
1.628	0.09416	0.09333						1.628	0	0		1.628	68.103	66.807
1.63	0.08986	0.09425						1.63	0	0		1.63	68.489	66.697
1.632	0.08681	0.09871						1.632	0	0		1.632	68.514	65.985
1.634	0.08688	0.09759						1.634	0	0		1.634	69.195	67.265
1.636	0.09481	0.09191						1.636	0	0		1.636	69.272	67.245
1.638	0.08574	0.09299						1.638	0	0		1.638	69.042	66.864
1.64	0.08703	0.0959						1.64	0	0		1.64	69.235	68.526
1.642	0.08976	0.09504						1.642	0	0		1.642	67.228	68.536
1.644	0.08395	0.10311						1.644	0	0		1.644	67.681	66.234
1.646	0.08457	0.10049						1.646	0	0		1.646	67.07	67.08
1.648	0.08633	0.10238						1.648	0	0		1.648	68.42	67.987
1.65	0.07893	0.10951						1.65	0	0		1.65	68.535	67.969
1.652	0.08733	0.09729						1.652	0	0		1.652	68.276	67.33
1.654	0.08665	0.09643						1.654	0	0		1.654	68.785	67.399
1.656	0.08465	0.09597						1.656	0	0		1.656	68.257	67.989
1.658	0.08674	0.09998						1.658	0	0		1.658	68.6	67.243
1.66	0.08686	0.09862						1.66	0	0		1.66	68.68	66.793
1.662	0.08592	0.09813						1.662	0	0		1.662	67.835	67.145
1.664	0.07659	0.09694						1.664	0	0		1.664	69.015	66.881
1.666	0.0796	0.09258						1.666	0	0		1.666	68.13	67.654
1.668	0.07694	0.09727						1.668	0	0		1.668	68.788	68.255
1.67	0.09199	0.09599						1.67	0	0		1.67	67.822	68.029
1.672	0.0964	0.10453						1.672	0	0		1.672	67.986	66.651
1.674	0.10245	0.1009						1.674	0	0		1.674	67.706	67.264
1.676	0.10542	0.09456						1.676	0	0		1.676	68.458	66.36
1.678	0.08841	0.10219						1.678	0	0		1.678	67.541	66.838
1.68	0.09827	0.10009						1.68	0	0		1.68	69.051	67.899
1.682	0.09182	0.10496						1.682	1	0		1.682	69.777	67.457
1.684	0.08774	0.10144						1.684	0	0		1.684	68.347	67.855
1.686	0.08434	0.09226						1.686	0	0		1.686	68.172	67.639
1.688	0.08867	0.0978						1.688	1	0		1.688	68.988	67.842
1.69	0.08769	0.10511						1.69	0	0		1.69	68.187	68.112
1.692	0.09067	0.0965						1.692	0	0		1.692	68.754	66.793
1.694	0.08141	0.10095						1.694	0	0		1.694	69.096	67.936
1.696	0.08933	0.10243						1.696	0	0		1.696	67.884	67.73
1.698	0.08875	0.0882						1.698	0	0		1.698	67.66	67.838
1.7	0.09273	0.09952						1.7	0	0		1.7	68.488	67.096
1.702	0.09653	0.08888						1.702	0	0		1.702	68.578	67.138
1.704	0.08964	0.08377						1.704	1	0		1.704	67.856	68.407
1.706	0.08847	0.09704						1.706	0	0		1.706	67.88	68.313
1.708	0.08013	0.09585						1.708	0	0		1.708	68.522	68.51
1.71	0.08121	0.09913						1.71	0	0		1.71	68.014	67.297
1.712	0.07554	0.09064						1.712	0	0		1.712	67.962	67.806
1.714	0.08154	0.09628						1.714	0	0		1.714	68.782	67.29
1.716	0.09199	0.10231						1.716	0	0		1.716	68.578	68.98
1.718	0.09025	0.09303						1.718	0	0		1.718	67.331	67.114
1.72	0.096	0.09276						1.72	0	0		1.72	66.598	67.604
1.722	0.1001	0.09833						1.722	0	0		1.722	66.719	66.252
1.724	0.09664	0.09939						1.724	0	0		1.724	68.406	67.874
1.726	0.09361	0.10392						1.726	0	0		1.726	66.754	68.459
1.728	0.08652	0.10208						1.728	0	0		1.728	67.554	68.492
1.73	0.0865	0.09916						1.73	1	0		1.73	66.535	67.782
1.732	0.08649	0.10152						1.732	0	0		1.732	67.599	67.725
1.734	0.08156	0.1036						1.734	0	0		1.734	67.366	68.02
1.736	0.07838	0.09582						1.736	0	0		1.736	67.462	67.785
1.738	0.07834	0.08828						1.738	0	0		1.738	67.433	67.675
1.74	0.08213	0.08914						1.74	0	0		1.74	67.354	65.918
1.742	0.07459	0.09497						1.742	1	0		1.742	66.481	66.457
1.744	0.07842	0.0983						1.744	1	0		1.744	68.108	67.454
1.746	0.08054	0.08885						1.746	0	0		1.746	68.184	66.752
1.748	0.09141	0.09326						1.748	0	0		1.748	66.988	67.475
1.75	0.08117	0.09312						1.75	0	0		1.75	68.15	67.698
1.752	0.0818	0.09196						1.752	1	0		1.752	68.081	67.971
1.754	0.08589	0.08984						1.754	0	0		1.754	67.603	67.278
1.756	0.09456	0.09285						1.756	0	0		1.756	68.296	67.281
1.758	0.09129	0.0999						1.758	0	0		1.758	67.969	67.033
1.76	0.09545	0.10311						1.76	0	0		1.76	66.436	67.436
1.762	0.09819	0.10461						1.762	0	0		1.762	68.655	66.892
1.764	0.09392	0.10874						1.764	0	0		1.764	66.556	67.334
1.766	0.08421	0.10339						1.766	1	0		1.766	68.372	67.553
1.768	0.08857	0.10062						1.768	0	0		1.768	67.181	68.383
1.77	0.07829	0.0936						1.77	0	0		1.77	67.984	67.297
1.772	0.0777	0.09863						1.772	0	0		1.772	68.341	67.46
1.774	0.07813	0.10238						1.774	0	0		1.774	68.896	67.466
1.776	0.07986	0.0923						1.776	1	0		1.776	68.359	66.883
1.778	0.08562	0.10136						1.778	1	0		1.778	68.685	68.977
1.78	0.08562	0.09514						1.78	0	0		1.78	69.895	68.394
1.782	0.09368	0.10102						1.782	0	0		1.782	69.039	68.789
1.784	0.08664	0.10003						1.784	1	0		1.784	69.443	68.073
1.786	0.09932	0.10205						1.786	1	0		1.786	68.956	67.403
1.788	0.098	0.10556						1.788	1	0		1.788	67.758	67.963
1.79	0.09446	0.09982						1.79	0	0		1.79	67.421	67.94
1.792	0.08907	0.10752						1.792	1	0		1.792	69.803	67.505
1.794	0.09509	0.11008						1.794	1	0		1.794	68.187	69.433
1.796	0.09311	0.10441						1.796	1	0		1.796	67.396	68.16
1.798	0.09047	0.1105						1.798	1	0		1.798	66.865	68.173
1.8	0.09245	0.10977						1.8	0	0		1.8	66.457	69.106
1.802	0.08237	0.10354						1.802	1	0		1.802	68.118	67.908
1.804	0.08751	0.09681						1.804	0	0		1.804	68.008	67.893
1.806	0.08678	0.09899						1.806	0	0		1.806	67.293	67.687
1.808	0.09244	0.10046						1.808	0	0		1.808	68.653	66.865
1.81	0.09525	0.09603						1.81	0	0		1.81	67.618	67.917
1.812	0.0922	0.09258						1.812	0	0		1.812	68.647	67.047
1.814	0.09288	0.09866						1.814	0	0		1.814	68.399	67.431
1.816	0.08803	0.10539						1.816	0	0		1.816	69.347	67.681
1.818	0.08303	0.10332						1.818	0	0		1.818	68.577	67.064
1.82	0.08567	0.10347						1.82	0	0		1.82	66.832	68.629
1.822	0.07071	0.10684						1.822	0	0		1.822	68.597	68.115
1.824	0.07879	0.09673						1.824	0	0		1.824	67.886	67.576
1.826	0.07307	0.10641						1.826	0	0		1.826	67.571	66.486
1.828	0.08003	0.12053						1.828	0	0		1.828	67.693	68.347
1.83	0.07341	0.11031						1.83	0	0		1.83	67.56	67.33
1.832	0.06823	0.11517						1.832	1	0		1.832	69.422	67.219
1.834	0.07831	0.11555						1.834	0	0		1.834	68.628	70.216
1.836	0.08062	0.10974						1.836	0	0		1.836	68.288	67.945
1.838	0.08707	0.0974						1.838	1	0		1.838	67.556	68.614
1.84	0.07453	0.09236						1.84	0	0		1.84	67.94	67.876
1.842	0.08647	0.10362						1.842	1	0		1.842	67.115	68.669
1.844	0.08702	0.10124						1.844	1	0		1.844	68.388	70.085
1.846	0.08483	0.09352						1.846	1	0		1.846	68.203	67.926
1.848	0.0832	0.10076						1.848	1	0		1.848	67.568	67.728
1.85	0.09371	0.09848						1.85	1	0		1.85	68.219	68.293
1.852	0.09969	0.09456						1.852	1	0		1.852	68.364	68.086
1.854	0.10486	0.09771						1.854	1	0		1.854	67.469	68.258
1.856	0.10257	0.10256						1.856	0	0		1.856	68.121	68.314
1.858	0.10264	0.1067						1.858	0	0		1.858	68.188	68.793
1.86	0.09732	0.10432						1.86	0	0		1.86	67.167	68.62
1.862	0.09682	0.11165						1.862	0	0		1.862	67.3	68.186
1.864	0.10374	0.10335						1.864	1	0		1.864	69.352	70.135
1.866	0.1057	0.0967						1.866	1	0		1.866	66.49	67.57
1.868	0.09571	0.08774						1.868	0	0		1.868	68.508	67.721
1.87	0.09472	0.1005						1.87	0	0		1.87	67.502	68.355
1.872	0.09612	0.10051						1.872	0	0		1.872	67.148	66.365
1.874	0.08486	0.1074						1.874	0	0		1.874	66.664	68.743
1.876	0.08561	0.10522						1.876	1	0		1.876	67.616	67.672
1.878	0.08396	0.10297						1.878	0	0		1.878	68.422	67.149
1.88	0.07942	0.10301						1.88	0	0		1.88	67.756	69
1.882	0.07517	0.09585						1.882	0	0		1.882	67.894	66.686
1.884	0.08493	0.10322						1.884	0	0		1.884	67.307	67.586
1.886	0.08584	0.09506						1.886	0	0		1.886	68.03	67.812
1.888	0.08897	0.08969						1.888	0	0		1.888	67.651	69.31
1.89	0.0907	0.09299						1.89	0	0		1.89	68.005	67.578
1.892	0.08403	0.09708						1.892	0	0		1.892	67.015	66.752
1.894	0.08833	0.10252						1.894	0	0		1.894	68.12	67.681
1.896	0.0986	0.0991						1.896	0	0		1.896	68.75	68.148
1.898	0.09012	0.09469						1.898	0	0		1.898	66.871	66.991
1.9	0.09915	0.10088						1.9	0	0		1.9	66.743	69.712
1.902	0.08426	0.10188						1.902	0	0		1.902	67.34	69.027
1.904	0.08584	0.10543						1.904	0	0		1.904	67.072	68.626
1.906	0.08993	0.09287						1.906	0	0		1.906	67.572	68.957
1.908	0.08365	0.10795						1.908	0	0		1.908	66.74	68.176
1.91	0.08583	0.10063						1.91	0	0		1.91	67.497	69.396
1.912	0.08879	0.09999						1.912	0	0		1.912	67.174	68.449
1.914	0.08315	0.09625						1.914	0	0		1.914	66.732	68.987
1.916	0.08427	0.09705						1.916	0	0		1.916	67.725	68.604
1.918	0.08633	0.09515						1.918	0	0		1.918	67.943	68.848
1.92	0.08288	0.09913						1.92	0	0		1.92	67.354	69.518
1.922	0.07983	0.10929						1.922	0	0		1.922	66.637	68.473
1.924	0.08498	0.10895						1.924	0	0		1.924	67.274	70.137
1.926	0.0821	0.1114						1.926	0	0		1.926	66.765	70.19
1.928	0.08787	0.10313						1.928	0	0		1.928	67.456	70.254
1.93	0.09041	0.10605						1.93	0	0		1.93	68.299	70.391
1.932	0.0913	0.10041						1.932	0	0		1.932	67.983	68.563
1.934	0.09091	0.10484						1.934	0	0		1.934	67.813	69.719
1.936	0.08778	0.10509						1.936	0	0		1.936	67.729	68.371
1.938	0.08447	0.10929						1.938	0	0		1.938	67.878	71.039
1.94	0.08327	0.11024						1.94	0	0		1.94	68.273	69.568
1.942	0.10006	0.11403						1.942	0	0		1.942	67.349	70.09
1.944	0.08822	0.10579						1.944	0	0		1.944	68.382	68.742
1.946	0.09111	0.10178						1.946	1	0		1.946	65.531	69.878
1.948	0.09175	0.11134						1.948	0	0		1.948	67.63	68.012
1.95	0.0982	0.10964						1.95	1	0		1.95	66.191	70.447
1.952	0.09958	0.11574						1.952	0	0		1.952	66.522	71.293
1.954	0.10761	0.10924						1.954	0	0		1.954	67.308	69.318
1.956	0.10915	0.11589						1.956	1	0		1.956	66.772	69.095
1.958	0.10552	0.10661						1.958	1	0		1.958	68.114	69.835
1.96	0.1057	0.1104						1.96	0	0		1.96	65.835	70.313
1.962	0.10355	0.10386						1.962	1	0		1.962	67.187	70.559
1.964	0.09796	0.09864						1.964	1	0		1.964	66.618	70.811
1.966	0.09975	0.09878						1.966	0	0		1.966	67.777	71.163
1.968	0.09715	0.10897						1.968	1	0		1.968	68.168	71.776
1.97	0.1049	0.11009						1.97	0	0		1.97	67.454	70.134
1.972	0.08727	0.10113						1.972	0	0		1.972	66.061	70.395
1.974	0.09521	0.10714						1.974	0	0		1.974	67.276	70.033
1.976	0.09656	0.0952						1.976	1	0		1.976	66.163	70.291
1.978	0.08557	0.09743						1.978	1	0		1.978	66.735	69.061
1.98	0.09042	0.10483						1.98	0	0		1.98	66.251	69.203
1.982	0.10641	0.10564						1.982	1	0		1.982	67.327	69.831
1.984	0.09347	0.10756						1.984	0	0		1.984	67.063	68.718
1.986	0.09441	0.11213						1.986	1	0		1.986	67.549	70.075
1.988	0.09012	0.11982						1.988	1	0		1.988	66.509	71.168
1.99	0.0876	0.11531						1.99	1	0		1.99	68.884	70.248
1.992	0.09151	0.10842						1.992	0	0		1.992	67.916	70.402
1.994	0.08637	0.11405						1.994	1	0		1.994	67.235	69.147
1.996	0.07898	0.11383						1.996	0	0		1.996	67.345	69.174
1.998	0.08517	0.11288						1.998	1	0		1.998	68.456	71.008
2	0.07961	0.10736						2	0	0		2	67.353	69.892
2.002	0.08167	0.10457						2.002	1	0		2.002	65.732	68.087
2.004	0.08664	0.09772						2.004	0	0		2.004	66.733	69.894
2.006	0.07649	0.09611						2.006	1	0		2.006	66.135	69.104
2.008	0.08042	0.11082						2.008	1	0		2.008	66.159	68.839
2.01	0.07988	0.10761						2.01	1	0		2.01	67.947	69.427
2.012	0.08247	0.1077						2.012	1	0		2.012	66.818	69.273
2.014	0.09504	0.1099						2.014	1	0		2.014	68.538	70.175
2.016	0.09936	0.10819						2.016	1	0		2.016	67.871	70.946
2.018	0.08742	0.11252						2.018	0	0		2.018	67.392	68.976
2.02	0.09137	0.11091						2.02	0	0		2.02	67.449	70.497
2.022	0.08507	0.10337						2.022	0	0		2.022	66.909	70.877
2.024	0.08135	0.10795						2.024	0	0		2.024	67.657	70.874
2.026	0.08205	0.10676						2.026	0	0		2.026	67.141	71.058
2.028	0.07344	0.10443						2.028	0	0		2.028	66.796	69.779
2.03	0.07698	0.09486						2.03	0	0		2.03	68.091	70.273
2.032	0.0815	0.10406						2.032	0	0		2.032	66.076	71.611
2.034	0.08051	0.09598						2.034	1	0		2.034	68.25	69.564
2.036	0.07612	0.09975						2.036	0	0		2.036	67.927	68.504
2.038	0.08645	0.09711						2.038	0	0		2.038	67.179	67.948
2.04	0.08397	0.0975						2.04	0	0		2.04	67.617	69.69
2.042	0.0875	0.09753						2.042	0	0		2.042	68.933	69.757
2.044	0.09054	0.09413						2.044	0	0		2.044	68.836	68.826
2.046	0.08376	0.09503						2.046	0	0		2.046	68.047	68.493
2.048	0.08643	0.10005						2.048	0	0		2.048	67.2	70.476
2.05	0.0933	0.09272						2.05	0	0		2.05	67.216	70.031
2.052	0.09874	0.08897						2.052	0	0		2.052	68.47	68.777
2.054	0.08704	0.09138						2.054	0	0		2.054	68.203	69.208
2.056	0.09221	0.08882						2.056	0	0		2.056	67.6	67.887
2.058	0.10102	0.10024						2.058	0	0		2.058	67.555	68.485
2.06	0.09683	0.1019						2.06	0	0		2.06	67.857	69.293
2.062	0.10169	0.10091						2.062	0	0		2.062	68.847	68.074
2.064	0.10649	0.09798						2.064	0	0		2.064	69.198	68.245
2.066	0.09693	0.09706						2.066	0	0		2.066	66.701	69.905
2.068	0.08736	0.09516						2.068	0	0		2.068	68.731	67.765
2.07	0.09161	0.10701						2.07	0	0		2.07	68.007	67.567
2.072	0.08214	0.11099						2.072	0	0		2.072	67.31	68.257
2.074	0.08287	0.10714						2.074	0	0		2.074	67.831	69.042
2.076	0.08905	0.11246						2.076	0	0		2.076	68.732	68.378
2.078	0.08331	0.11248						2.078	0	0		2.078	68.816	68.361
2.08	0.07502	0.10743						2.08	0	0		2.08	68.224	68.486
2.082	0.07827	0.11597						2.082	0	0		2.082	68.501	69.49
2.084	0.08309	0.11029						2.084	0	1		2.084	68.825	69.204
2.086	0.07804	0.10704						2.086	0	0		2.086	69.393	69.468
2.088	0.08311	0.1105						2.088	0	0		2.088	67.979	68.715
2.09	0.07644	0.10218						2.09	0	0		2.09	68.514	68.855
2.092	0.075	0.10654						2.092	0	0		2.092	66.961	68.474
2.094	0.07939	0.10433						2.094	0	0		2.094	67.685	69.14
2.096	0.08924	0.10196						2.096	0	0		2.096	68.509	68.945
2.098	0.08524	0.09812						2.098	0	0		2.098	68.442	68.848
2.1	0.08515	0.10315						2.1	0	0		2.1	67.343	67.486
2.102	0.09768	0.10041						2.102	0	0		2.102	69.079	67.402
2.104	0.08417	0.10017						2.104	0	0		2.104	68.347	67.531
2.106	0.08931	0.10711						2.106	0	0		2.106	67.347	67.275
2.108	0.08696	0.11252						2.108	0	0		2.108	67.873	68.559
2.11	0.08921	0.11988						2.11	0	0		2.11	67.233	68.536
2.112	0.08599	0.11531						2.112	1	0		2.112	68.611	68.844
2.114	0.0879	0.11755						2.114	1	0		2.114	69.062	67.814
2.116	0.09522	0.12124						2.116	1	0		2.116	67.906	68.242
2.118	0.09192	0.11817						2.118	1	0		2.118	67.481	66.566
2.12	0.09622	0.11263						2.12	0	0		2.12	67.092	67.839
2.122	0.08317	0.11044						2.122	0	0		2.122	66.458	68.6
2.124	0.08251	0.10485						2.124	0	0		2.124	67.59	68.1
2.126	0.08411	0.10821						2.126	0	0		2.126	66.564	67.654
2.128	0.08821	0.11043						2.128	0	0		2.128	66.837	69.401
2.13	0.08708	0.11035						2.13	0	0		2.13	67.142	69.111
2.132	0.08953	0.10892						2.132	0	0		2.132	66.884	67.627
2.134	0.08359	0.10598						2.134	1	0		2.134	68.4	69.324
2.136	0.09021	0.10924						2.136	1	0		2.136	69.022	69.856
2.138	0.08443	0.10919						2.138	0	0		2.138	67.818	69.483
2.14	0.08418	0.0994						2.14	0	0		2.14	68.363	69.069
2.142	0.07726	0.10227						2.142	0	0		2.142	68.246	69.504
2.144	0.08837	0.09759						2.144	0	0		2.144	67.203	68.119
2.146	0.08505	0.0872						2.146	0	0		2.146	67.671	68.861
2.148	0.08407	0.09662						2.148	0	0		2.148	67.891	67.663
2.15	0.08494	0.08901						2.15	1	0		2.15	67.697	67.758
2.152	0.08284	0.09513						2.152	0	0		2.152	66.626	68.508
2.154	0.07855	0.09632						2.154	0	0		2.154	68.567	69.431
2.156	0.07556	0.09422						2.156	0	0		2.156	67.328	69.298
2.158	0.07836	0.09252						2.158	0	0		2.158	67.023	68.262
2.16	0.07818	0.0934						2.16	1	0		2.16	67.68	69.361
2.162	0.07714	0.09506						2.162	0	0		2.162	67.1	69.228
2.164	0.06832	0.09395						2.164	0	0		2.164	68.469	69.178
2.166	0.06892	0.0936						2.166	0	0		2.166	67.781	68.611
2.168	0.08271	0.09144						2.168	0	0		2.168	67.505	69.625
2.17	0.08753	0.086						2.17	0	0		2.17	67.094	68.262
2.172	0.08443	0.09206						2.172	0	0		2.172	66.762	66.803
2.174	0.08165	0.09638						2.174	0	0		2.174	66.786	67.453
2.176	0.07806	0.1012						2.176	0	0		2.176	66.926	68.59
2.178	0.07841	0.09781						2.178	1	0		2.178	66.33	67.695
2.18	0.08251	0.10206						2.18	0	0		2.18	66.789	68.225
2.182	0.0754	0.10519						2.182	0	0		2.182	66.925	69.085
2.184	0.07797	0.10306						2.184	0	0		2.184	68.129	70.383
2.186	0.07468	0.10471						2.186	0	0		2.186	67.286	69.214
2.188	0.07409	0.10335						2.188	0	0		2.188	69.071	69.567
2.19	0.075	0.11317						2.19	0	0		2.19	67.094	69.817
2.192	0.08173	0.10122						2.192	0	0		2.192	66.635	68.862
2.194	0.07913	0.09832						2.194	0	0		2.194	68.062	67.429
2.196	0.07451	0.08493						2.196	1	0		2.196	66.608	68.682
2.198	0.07426	0.09254						2.198	1	0		2.198	69.218	69.137
2.2	0.07755	0.09417						2.2	1	0		2.2	68.064	68.413
2.202	0.07111	0.0916						2.202	0	0		2.202	67.758	68.341
2.204	0.08068	0.09613						2.204	0	0		2.204	68.253	69.195
2.206	0.08207	0.09089						2.206	0	0		2.206	67.651	70.879
2.208	0.07015	0.09257						2.208	1	0		2.208	68.216	68.244
2.21	0.07787	0.08009						2.21	0	0		2.21	67.131	70.028
2.212	0.08197	0.0877						2.212	1	0		2.212	68.431	69.233
2.214	0.08385	0.0879						2.214	0	0		2.214	67.725	68.508
2.216	0.08769	0.09007						2.216	0	0		2.216	67.013	70.355
2.218	0.10049	0.09673						2.218	0	0		2.218	68.906	70.394
2.22	0.09265	0.08228						2.22	0	0		2.22	68.841	69.342
2.222	0.08573	0.08565						2.222	0	0		2.222	67.665	69.08
2.224	0.08465	0.09275						2.224	0	0		2.224	67.536	68.187
2.226	0.08713	0.09042						2.226	0	0		2.226	67.811	67.295
2.228	0.08082	0.08937						2.228	0	0		2.228	66.652	68.723
2.23	0.08715	0.07965						2.23	1	0		2.23	66.245	69.56
2.232	0.08685	0.08113						2.232	1	0		2.232	66.716	69.339
2.234	0.08189	0.0887						2.234	0	0		2.234	66.101	68.598
2.236	0.08435	0.08189						2.236	0	0		2.236	66.422	68.949
2.238	0.09722	0.0857						2.238	1	0		2.238	67.349	68.745
2.24	0.09406	0.08545						2.24	0	0		2.24	67.235	68.799
2.242	0.08486	0.08684						2.242	0	0		2.242	68.765	68.97
2.244	0.0862	0.08687						2.244	0	0		2.244	66.784	67.947
2.246	0.0955	0.08973						2.246	0	0		2.246	66.72	68.243
2.248	0.09817	0.09373						2.248	0	0		2.248	67.588	69.619
2.25	0.09432	0.08739						2.25	0	0		2.25	67.438	67.834
2.252	0.09473	0.10193						2.252	0	0		2.252	66.333	68.084
2.254	0.09344	0.09967						2.254	0	0		2.254	67.457	69.661
2.256	0.08445	0.10021						2.256	1	0		2.256	66.604	68.335
2.258	0.08543	0.09249						2.258	0	0		2.258	66.054	68.165
2.26	0.0854	0.08827						2.26	0	0		2.26	66.668	69.906
2.262	0.08375	0.08277						2.262	0	0		2.262	66.29	68.848
2.264	0.09362	0.08921						2.264	0	0		2.264	65.94	67.485
2.266	0.09076	0.08916						2.266	0	0		2.266	66.214	68.704
2.268	0.08668	0.08759						2.268	0	0		2.268	66.735	67.998
2.27	0.09248	0.08247						2.27	0	0		2.27	66.094	68.016
2.272	0.0974	0.08498						2.272	0	0		2.272	65.615	68.543
2.274	0.10188	0.09343						2.274	0	0		2.274	67.034	68.453
2.276	0.10145	0.09013						2.276	0	0		2.276	66.644	68.968
2.278	0.10508	0.07944						2.278	0	0		2.278	65.556	69.195
2.28	0.09833	0.08768						2.28	1	0		2.28	66.677	69.41
2.282	0.09355	0.08144						2.282	1	0		2.282	66.397	70.372
2.284	0.10106	0.08044						2.284	1	0		2.284	66.672	68.693
2.286	0.10144	0.07748						2.286	0	0		2.286	65.969	69.914
2.288	0.09357	0.07649						2.288	0	0		2.288	66.048	70.111
2.29	0.09899	0.08388						2.29	1	0		2.29	65.882	68.32
2.292	0.09593	0.07934						2.292	0	0		2.292	66.758	69.539
2.294	0.08819	0.08829						2.294	0	0		2.294	66.464	69.221
2.296	0.0945	0.08538						2.296	1	0		2.296	67.248	70.213
2.298	0.09314	0.08162						2.298	0	0		2.298	66.933	69.58
2.3	0.0976	0.07841						2.3	0	0		2.3	65.227	68.781
2.302	0.08442	0.08323						2.302	0	0		2.302	65.953	68.671
2.304	0.08342	0.0815						2.304	0	0		2.304	65.776	68.797
2.306	0.09329	0.08715						2.306	1	0		2.306	66.937	68.541
2.308	0.08736	0.07889						2.308	1	0		2.308	64.88	67.111
2.31	0.0842	0.08216						2.31	1	0		2.31	65.276	67.711
2.312	0.08611	0.08062						2.312	1	0		2.312	65.988	69.315
2.314	0.08829	0.0787						2.314	0	0		2.314	67.492	68.846
2.316	0.07511	0.07614						2.316	1	0		2.316	66.017	68.759
2.318	0.08102	0.07762						2.318	1	0		2.318	65.827	68.316
2.32	0.08149	0.07841						2.32	1	0		2.32	67.267	68.306
2.322	0.08368	0.08161						2.322	1	0		2.322	66.674	69.202
2.324	0.08306	0.07922						2.324	0	0		2.324	66.552	69.649
2.326	0.08446	0.08342						2.326	0	0		2.326	66.49	69.73
2.328	0.08577	0.07574						2.328	0	0		2.328	65.713	67.496
2.33	0.09074	0.07706						2.33	1	0		2.33	66.963	69.846
2.332	0.08602	0.08564						2.332	0	0		2.332	66.852	69.524
2.334	0.08459	0.08999						2.334	1	0		2.334	65.85	68.974
2.336	0.08285	0.08454						2.336	1	0		2.336	65.352	70.855
2.338	0.07841	0.08238						2.338	0	0		2.338	65.572	69.032
2.34	0.07812	0.07643						2.34	0	0		2.34	66.567	68.164
2.342	0.08598	0.07555						2.342	0	0		2.342	66.982	68.92
2.344	0.08688	0.0794						2.344	1	0		2.344	66.126	70.786
2.346	0.0839	0.09051						2.346	1	0		2.346	66.606	69.516
2.348	0.08218	0.08429						2.348	0	0		2.348	67.039	69.077
2.35	0.08311	0.08204						2.35	0	0		2.35	66.696	68.863
2.352	0.08251	0.09684						2.352	0	0		2.352	65.614	70.3
2.354	0.08134	0.09124						2.354	0	0		2.354	67.517	69.177
2.356	0.08415	0.08008						2.356	0	0		2.356	67.134	68.835
2.358	0.08633	0.08646						2.358	0	0		2.358	65.369	69.098
2.36	0.08715	0.08414						2.36	1	0		2.36	66.278	69.122
2.362	0.08783	0.08848						2.362	0	0		2.362	67.525	69.986
2.364	0.0782	0.07702						2.364	0	0		2.364	66.543	69.417
2.366	0.08681	0.08012						2.366	0	0		2.366	68.358	69.393
2.368	0.08175	0.08194						2.368	0	0		2.368	65.928	69.669
2.37	0.0788	0.08298						2.37	0	0		2.37	67.621	70.675
2.372	0.07913	0.07754						2.372	1	0		2.372	67.409	71.272
2.374	0.0855	0.08242						2.374	0	0		2.374	67.455	69.117
2.376	0.08798	0.06993						2.376	0	0		2.376	67.814	69.397
2.378	0.0788	0.08255						2.378	0	0		2.378	66.377	69.592
2.38	0.07859	0.07643						2.38	0	0		2.38	67.15	70.543
2.382	0.08644	0.07049						2.382	1	0		2.382	67.395	68.909
2.384	0.07544	0.0807						2.384	1	0		2.384	67.565	69.872
2.386	0.07974	0.08185						2.386	0	0		2.386	68.497	69.041
2.388	0.07945	0.07296						2.388	0	0		2.388	66.618	69.199
2.39	0.09486	0.07114						2.39	0	0		2.39	67.747	70.128
2.392	0.08638	0.0781						2.392	0	0		2.392	67.605	70.336
2.394	0.08289	0.07761						2.394	0	0		2.394	67.434	71.11
2.396	0.0881	0.07276						2.396	1	0		2.396	67.144	70.465
2.398	0.08521	0.07602						2.398	0	0		2.398	66.822	69.316
2.4	0.09006	0.0839						2.4	1	0		2.4	69.109	70.887
2.402	0.07947	0.07808						2.402	1	0		2.402	67.268	70.942
2.404	0.07898	0.07661						2.404	1	0		2.404	68.826	70.69
2.406	0.07295	0.0798						2.406	1	0		2.406	68.432	69.544
2.408	0.08496	0.0828						2.408	1	0		2.408	66.869	69.496
2.41	0.08685	0.07212						2.41	0	0		2.41	67.867	69.421
2.412	0.08369	0.07661						2.412	1	0		2.412	68.465	69.666
2.414	0.08635	0.07854						2.414	0	0		2.414	68.141	69.214
2.416	0.07179	0.08297						2.416	1	0		2.416	67.619	70.349
2.418	0.07768	0.07456						2.418	0	0		2.418	68.083	68.877
2.42	0.07832	0.08581						2.42	0	0		2.42	68.005	72.229
2.422	0.07834	0.08593						2.422	0	0		2.422	66.873	71.807
2.424	0.08072	0.08997						2.424	1	0		2.424	67.673	70.312
2.426	0.08149	0.07718						2.426	1	0		2.426	68.472	70.293
2.428	0.08062	0.08182						2.428	1	0		2.428	68.791	72.804
2.43	0.08225	0.0853						2.43	1	0		2.43	68.858	71.393
2.432	0.07736	0.08182						2.432	1	0		2.432	68.969	71.547
2.434	0.07772	0.08219						2.434	1	0		2.434	68.499	70.53
2.436	0.08444	0.08795						2.436	1	0		2.436	67.428	69.29
2.438	0.08665	0.08559						2.438	1	0		2.438	67.416	69.124
2.44	0.07584	0.09164						2.44	0	0		2.44	68.643	70.69
2.442	0.08096	0.08373						2.442	0	0		2.442	67.27	70.001
2.444	0.0807	0.0828						2.444	1	0		2.444	68.795	70.906
2.446	0.07297	0.09091						2.446	0	0		2.446	66.881	69.461
2.448	0.07926	0.09522						2.448	0	0		2.448	68.282	69.265
2.45	0.07824	0.09657						2.45	0	0		2.45	66.822	70.106
2.452	0.08187	0.10067						2.452	1	0		2.452	68.18	70.173
2.454	0.07991	0.0887						2.454	1	0		2.454	68.43	69.796
2.456	0.08615	0.08871						2.456	1	0		2.456	69.193	70.671
2.458	0.0915	0.09485						2.458	1	0		2.458	67.512	69.132
2.46	0.09417	0.08926						2.46	1	0		2.46	68.001	70.193
2.462	0.09882	0.09673						2.462	0	0		2.462	67.076	71.332
2.464	0.08902	0.08733						2.464	0	0		2.464	66.328	70.573
2.466	0.08137	0.08649						2.466	0	0		2.466	67.567	73.16
2.468	0.08392	0.09022						2.468	0	0		2.468	68.599	72.408
2.47	0.08215	0.08997						2.47	0	0		2.47	69.119	71.649
2.472	0.08267	0.09233						2.472	0	0		2.472	68.564	69.196
2.474	0.0773	0.08336						2.474	0	0		2.474	68.419	71.391
2.476	0.07804	0.0758						2.476	0	0		2.476	68.033	71.063
2.478	0.07806	0.08206						2.478	0	0		2.478	70.743	70.316
2.48	0.08257	0.09159						2.48	0	0		2.48	69.632	70.535
2.482	0.08126	0.09881						2.482	0	0		2.482	68.985	70.809
2.484	0.08028	0.10278						2.484	1	0		2.484	68.443	70.234
2.486	0.07927	0.09613						2.486	0	0		2.486	68.724	71.316
2.488	0.07953	0.09529						2.488	0	0		2.488	69.124	71.649
2.49	0.09353	0.0921						2.49	0	0		2.49	68.424	69.881
2.492	0.08884	0.08787						2.492	0	0		2.492	68.34	70.997
2.494	0.08961	0.08739						2.494	0	0		2.494	68.688	70.292
2.496	0.08714	0.09699						2.496	0	0		2.496	68.655	71.441
2.498	0.08964	0.09225						2.498	0	0		2.498	68.944	71.037
2.5	0.08444	0.10001						2.5	0	0		2.5	67.949	70.995
2.502	0.08064	0.08645						2.502	0	0		2.502	67.906	70.74
2.504	0.08043	0.08531						2.504	0	0		2.504	67.725	70.568
2.506	0.0842	0.09308						2.506	1	0		2.506	67.924	70.891
2.508	0.09368	0.09448						2.508	1	0		2.508	67.628	68.953
2.51	0.08853	0.08728						2.51	0	0		2.51	67.881	70.999
2.512	0.08767	0.09063						2.512	0	0		2.512	67.357	71.541
2.514	0.09699	0.09079						2.514	1	0		2.514	68.865	71.035
2.516	0.08094	0.08562						2.516	0	0		2.516	68.922	69.264
2.518	0.08402	0.0917						2.518	1	0		2.518	67.427	70.429
2.52	0.08456	0.09184						2.52	0	0		2.52	67.677	70.91
2.522	0.08857	0.08082						2.522	1	0		2.522	66.869	70.344
2.524	0.09857	0.07961						2.524	0	0		2.524	68.896	70.658
2.526	0.08779	0.08011						2.526	0	0		2.526	67.483	70.959
2.528	0.08365	0.08061						2.528	0	0		2.528	67.798	70.279
2.53	0.08433	0.07767						2.53	0	0		2.53	68.512	71.54
2.532	0.08233	0.07089						2.532	0	0		2.532	67.854	70.389
2.534	0.07458	0.07478						2.534	0	0		2.534	67.809	70.425
2.536	0.0837	0.07086						2.536	1	0		2.536	66.318	69.311
2.538	0.08538	0.07054						2.538	1	0		2.538	67.602	69.797
2.54	0.08226	0.07751						2.54	1	0		2.54	66.046	71.041
2.542	0.07901	0.07529						2.542	1	0		2.542	66.935	69.702
2.544	0.08335	0.08123						2.544	0	0		2.544	66.046	70.393
2.546	0.08015	0.07366						2.546	0	0		2.546	67.49	70.123
2.548	0.08794	0.07647						2.548	0	0		2.548	68.823	69.402
2.55	0.08739	0.07446						2.55	0	0		2.55	68.679	69.655
2.552	0.08261	0.0869						2.552	0	0		2.552	67.785	69.644
2.554	0.08516	0.07669						2.554	0	0		2.554	66.992	70.538
2.556	0.08306	0.07179						2.556	0	0		2.556	67.607	68.884
2.558	0.08217	0.07433						2.558	0	0		2.558	67.041	68.66
2.56	0.08818	0.07587						2.56	0	0		2.56	68.247	70.391
2.562	0.08007	0.08289						2.562	0	0		2.562	68.079	70.904
2.564	0.09202	0.07406						2.564	0	0		2.564	67.509	69.805
2.566	0.08858	0.08245						2.566	0	0		2.566	68.773	68.793
2.568	0.09328	0.08466						2.568	0	0		2.568	69.066	70.78
2.57	0.09443	0.08674						2.57	0	0		2.57	67.925	70.012
2.572	0.10061	0.08055						2.572	0	0		2.572	67.988	70.088
2.574	0.10032	0.08336						2.574	0	0		2.574	68.336	69.883
2.576	0.09496	0.09754						2.576	0	0		2.576	67.388	70.26
2.578	0.10311	0.10166						2.578	0	0		2.578	68.082	70.87
2.58	0.10834	0.09021						2.58	0	0		2.58	66.721	68.267
2.582	0.12177	0.08509						2.582	0	0		2.582	67.478	70.061
2.584	0.10785	0.09446						2.584	0	0		2.584	67.65	69.106
2.586	0.10382	0.08985						2.586	0	0		2.586	68.961	69.738
2.588	0.10396	0.08521						2.588	0	0		2.588	67.264	69.762
2.59	0.10122	0.08777						2.59	0	0		2.59	68.222	69.487
2.592	0.09661	0.09577						2.592	0	0		2.592	68.737	69.133
2.594	0.09711	0.08136						2.594	0	0		2.594	67.062	68.93
2.596	0.10086	0.07973						2.596	0	0		2.596	67.999	69.477
2.598	0.10449	0.07952						2.598	1	0		2.598	66.882	69.394
2.6	0.10279	0.0762						2.6	1	1		2.6	67.847	68.889
2.602	0.10278	0.07931						2.602	0	0		2.602	68.084	68.785
2.604	0.09952	0.07127						2.604	0	0		2.604	67.619	69.623
2.606	0.09726	0.08232						2.606	0	0		2.606	66.468	70.516
2.608	0.09279	0.07305						2.608	0	0		2.608	67.713	68.534
2.61	0.09065	0.07887						2.61	1	0		2.61	66.493	69.667
2.612	0.08896	0.08887						2.612	0	0		2.612	68.504	69.007
2.614	0.08794	0.08434						2.614	0	0		2.614	66.831	69.915
2.616	0.09659	0.0885						2.616	0	0		2.616	67.049	69.204
2.618	0.10569	0.08935						2.618	0	0		2.618	67.349	69.561
2.62	0.09575	0.07798						2.62	0	0		2.62	68.214	69.881
2.622	0.08583	0.08444						2.622	0	0		2.622	68.149	70.391
2.624	0.08842	0.07572						2.624	0	0		2.624	68.294	68.349
2.626	0.08383	0.07963						2.626	0	0		2.626	68.537	67.986
2.628	0.09805	0.07379						2.628	0	0		2.628	68.2	69.237
2.63	0.08516	0.07966						2.63	0	0		2.63	68.257	67.799
2.632	0.08322	0.0836						2.632	0	0		2.632	68.237	70.44
2.634	0.08784	0.07197						2.634	0	0		2.634	69.28	68.833
2.636	0.08045	0.07678						2.636	1	0		2.636	69.855	69.911
2.638	0.08436	0.07514						2.638	0	0		2.638	68.977	68.827
2.64	0.08225	0.07382						2.64	1	0		2.64	67.745	68.966
2.642	0.08074	0.07731						2.642	1	0		2.642	68.856	70.567
2.644	0.08605	0.07681						2.644	0	0		2.644	70.754	70.666
2.646	0.08978	0.07594						2.646	0	0		2.646	68.142	70.073
2.648	0.08836	0.07528						2.648	0	0		2.648	69.317	70.28
2.65	0.08527	0.08105						2.65	1	0		2.65	68.141	70.716
2.652	0.07796	0.08042						2.652	0	0		2.652	70.399	70.477
2.654	0.08287	0.08199						2.654	0	0		2.654	70.054	68.856
2.656	0.09216	0.0748						2.656	0	0		2.656	69.786	69.142
2.658	0.07651	0.08771						2.658	0	0		2.658	70.562	69.369
2.66	0.07786	0.07961						2.66	0	0		2.66	69.639	69.989
2.662	0.07806	0.08178						2.662	0	0		2.662	68.692	70.083
2.664	0.08205	0.07893						2.664	0	0		2.664	68.8	68.968
2.666	0.07691	0.08364						2.666	0	0		2.666	69.238	67.551
2.668	0.0779	0.08209						2.668	0	0		2.668	68.65	68.919
2.67	0.08262	0.08931						2.67	0	0		2.67	67.773	69.399
2.672	0.07905	0.09711						2.672	0	0		2.672	69.131	69.049
2.674	0.07622	0.09702						2.674	0	0		2.674	68.694	70.47
2.676	0.07783	0.09068						2.676	0	0		2.676	70.48	70.109
2.678	0.07384	0.09278						2.678	0	0		2.678	69.898	69.372
2.68	0.07532	0.08968						2.68	0	0		2.68	68.795	68.573
2.682	0.07179	0.08399						2.682	0	0		2.682	68.158	69.473
2.684	0.07418	0.08375						2.684	0	0		2.684	69.069	69.191
2.686	0.07339	0.09373						2.686	0	0		2.686	68.664	68.558
2.688	0.07636	0.09207						2.688	0	0		2.688	67.92	69.778
2.69	0.07811	0.08492						2.69	0	0		2.69	68.279	68.657
2.692	0.09014	0.07922						2.692	0	0		2.692	68.703	68.37
2.694	0.09836	0.08859						2.694	0	0		2.694	69.061	68.742
2.696	0.09121	0.08239						2.696	0	0		2.696	68.717	71.003
2.698	0.09175	0.08678						2.698	0	0		2.698	69.023	67.296
2.7	0.09267	0.08462						2.7	0	0		2.7	68.282	68.601
2.702	0.09416	0.08609						2.702	0	0		2.702	69.151	68.511
2.704	0.09642	0.08363						2.704	0	0		2.704	70.591	69.582
2.706	0.087	0.08294						2.706	0	0		2.706	67.916	68.944
2.708	0.0897	0.08396						2.708	0	0		2.708	68.225	70.024
2.71	0.07506	0.08228						2.71	0	0		2.71	66.95	69.151
2.712	0.07654	0.0868						2.712	0	0		2.712	68.333	70.253
2.714	0.07153	0.08116						2.714	0	0		2.714	67.78	67.78
2.716	0.09102	0.09257						2.716	0	0		2.716	69.624	68.991
2.718	0.08568	0.08252						2.718	0	0		2.718	70.276	68.839
2.72	0.08996	0.08522						2.72	1	0		2.72	69.487	71.574
2.722	0.09209	0.09571						2.722	0	0		2.722	69.544	72.016
2.724	0.08804	0.09015						2.724	0	0		2.724	69.224	71.711
2.726	0.09181	0.09028						2.726	0	0		2.726	70.354	68.808
2.728	0.08639	0.08698						2.728	0	0		2.728	68.829	70.481
2.73	0.09473	0.08066						2.73	0	0		2.73	68.075	70.999
2.732	0.10074	0.08548						2.732	0	0		2.732	68.897	69.817
2.734	0.0952	0.09435						2.734	0	0		2.734	69.184	69.843
2.736	0.09155	0.09191						2.736	0	0		2.736	67.762	70.3
2.738	0.08402	0.09201						2.738	0	0		2.738	68.255	70.277
2.74	0.08413	0.07791						2.74	0	0		2.74	67.544	70.269
2.742	0.076	0.08771						2.742	0	0		2.742	67.929	69.203
2.744	0.07969	0.08645						2.744	0	0		2.744	68.147	69.931
2.746	0.08638	0.07952						2.746	0	0		2.746	69.105	68.404
2.748	0.0839	0.08408						2.748	0	0		2.748	67.777	67.693
2.75	0.09158	0.0783						2.75	0	0		2.75	68.292	68.551
2.752	0.0867	0.08823						2.752	0	0		2.752	68.631	68.15
2.754	0.09571	0.08089						2.754	0	0		2.754	67.716	69.045
2.756	0.08499	0.09641						2.756	0	0		2.756	67.294	69.368
2.758	0.08324	0.0941						2.758	0	0		2.758	69.048	69.79
2.76	0.08152	0.08033						2.76	0	0		2.76	67.475	69.804
2.762	0.07813	0.08761						2.762	0	0		2.762	67.485	68.273
2.764	0.08555	0.0806						2.764	0	0		2.764	67.276	70.224
2.766	0.08707	0.08124						2.766	0	0		2.766	66.445	69.844
2.768	0.08743	0.09214						2.768	0	0		2.768	67.246	68.104
2.77	0.08324	0.10001						2.77	0	0		2.77	66.33	69.484
2.772	0.08897	0.09489						2.772	0	0		2.772	68.412	69.617
2.774	0.08583	0.09116						2.774	0	0		2.774	66.222	70.042
2.776	0.08343	0.08753						2.776	0	0		2.776	67.042	67.51
2.778	0.0759	0.08516						2.778	0	0		2.778	67.031	69.647
2.78	0.08842	0.07788						2.78	0	0		2.78	66.606	67.597
2.782	0.0775	0.07923						2.782	0	0		2.782	67.973	68.357
2.784	0.0781	0.08006						2.784	0	0		2.784	67.683	67.768
2.786	0.07783	0.07416						2.786	0	0		2.786	67.169	68.9
2.788	0.07806	0.0825						2.788	0	0		2.788	66.195	68.545
2.79	0.07723	0.08447						2.79	0	0		2.79	67.369	69.512
2.792	0.08406	0.08554						2.792	0	0		2.792	68.414	70.003
2.794	0.09225	0.0838						2.794	0	0		2.794	67.412	69.399
2.796	0.08349	0.07725						2.796	0	0		2.796	68.259	68.936
2.798	0.08282	0.08383						2.798	0	0		2.798	67.455	68.393
2.8	0.08498	0.08649						2.8	0	0		2.8	66.626	69.742
2.802	0.09545	0.09064						2.802	0	0		2.802	67.767	69.367
2.804	0.09109	0.09094						2.804	0	0		2.804	67.932	69.607
2.806	0.09342	0.09572						2.806	0	0		2.806	67.548	69.893
2.808	0.08962	0.09407						2.808	0	0		2.808	65.606	70.801
2.81	0.08804	0.08641						2.81	0	0		2.81	67.163	69.632
2.812	0.08622	0.08377						2.812	0	0		2.812	68.273	68.097
2.814	0.08998	0.09295						2.814	0	0		2.814	66.149	70.624
2.816	0.09196	0.08932						2.816	0	0		2.816	66.373	70.393
2.818	0.09308	0.08362						2.818	0	0		2.818	66.013	70.529
2.82	0.08831	0.09155						2.82	0	0		2.82	67.987	69.468
2.822	0.08228	0.09189						2.822	0	0		2.822	67.081	69.218
2.824	0.08705	0.09413						2.824	0	0		2.824	68.214	69.527
2.826	0.08383	0.09075						2.826	0	0		2.826	66.581	68.717
2.828	0.08934	0.08686						2.828	0	0		2.828	66.992	69.449
2.83	0.08919	0.09183						2.83	0	0		2.83	66.876	69.73
2.832	0.09143	0.08461						2.832	0	0		2.832	68.6	68.891
2.834	0.08254	0.08101						2.834	0	0		2.834	67.223	69.394
2.836	0.09101	0.09676						2.836	0	0		2.836	66.913	68.763
2.838	0.08619	0.08912						2.838	0	0		2.838	67.722	69.054
2.84	0.08934	0.09131						2.84	0	1		2.84	67.615	69.059
2.842	0.09134	0.09354						2.842	0	1		2.842	66.536	67.503
2.844	0.08384	0.09429						2.844	0	0		2.844	68.64	67.817
2.846	0.08771	0.08559						2.846	0	0		2.846	67.545	69.033
2.848	0.08592	0.09365						2.848	0	0		2.848	66.119	68.293
2.85	0.0865	0.0858						2.85	0	0		2.85	66.352	68.199
2.852	0.08297	0.09663						2.852	0	0		2.852	66.88	69.365
2.854	0.08276	0.09318						2.854	0	0		2.854	68.446	68.714
2.856	0.07553	0.09065						2.856	1	0		2.856	66.666	68.953
2.858	0.07773	0.08802						2.858	1	0		2.858	67.241	68.367
2.86	0.07701	0.0854						2.86	1	0		2.86	67.419	69.537
2.862	0.07653	0.09208						2.862	0	0		2.862	65.888	69.88
2.864	0.07863	0.08115						2.864	0	0		2.864	68.375	69.793
2.866	0.08125	0.07998						2.866	0	0		2.866	67.148	69.923
2.868	0.07751	0.07944						2.868	0	0		2.868	67.965	69.518
2.87	0.08451	0.0919						2.87	0	0		2.87	67.131	67.919
2.872	0.08135	0.09178						2.872	0	0		2.872	66.809	69.79
2.874	0.07359	0.0813						2.874	1	0		2.874	66.898	69.613
2.876	0.08177	0.09257						2.876	0	0		2.876	66.931	70.962
2.878	0.07906	0.09001						2.878	0	0		2.878	65.978	71.047
2.88	0.08283	0.0875						2.88	0	0		2.88	66.028	71.746
2.882	0.07107	0.08901						2.882	0	0		2.882	67.456	69.661
2.884	0.07772	0.1004						2.884	0	0		2.884	67.225	70.953
2.886	0.08607	0.09433						2.886	0	0		2.886	67.681	68.912
2.888	0.07713	0.09289						2.888	0	0		2.888	67.15	70.304
2.89	0.07526	0.09363						2.89	0	0		2.89	67.184	71.099
2.892	0.07796	0.09077						2.892	0	0		2.892	66.66	71.407
2.894	0.08016	0.08636						2.894	0	0		2.894	67.789	68.78
2.896	0.08468	0.08723						2.896	0	0		2.896	67.986	70.838
2.898	0.07922	0.08122						2.898	1	0		2.898	66.671	69.38
2.9	0.06933	0.08129						2.9	0	0		2.9	68.948	70.563
2.902	0.08023	0.08322						2.902	1	0		2.902	67.778	69.823
2.904	0.07588	0.08477						2.904	1	0		2.904	68.048	70.089
2.906	0.07356	0.08351						2.906	0	0		2.906	68.058	69.665
2.908	0.07433	0.08565						2.908	1	0		2.908	66.829	68.841
2.91	0.07667	0.09081						2.91	1	0		2.91	67.403	70.926
2.912	0.07318	0.08824						2.912	1	0		2.912	66.644	69.965
2.914	0.08488	0.08772						2.914	0	0		2.914	66.723	69.463
2.916	0.07808	0.0807						2.916	0	0		2.916	67.84	71.125
2.918	0.07963	0.09443						2.918	0	0		2.918	67.157	68.945
2.92	0.07663	0.08905						2.92	0	0		2.92	66.648	69.838
2.922	0.08256	0.08535						2.922	1	0		2.922	67.344	69.901
2.924	0.08067	0.08382						2.924	0	0		2.924	67.629	69.028
2.926	0.08085	0.08224						2.926	1	0		2.926	69.755	70.307
2.928	0.08908	0.07598						2.928	1	0		2.928	67.948	69.445
2.93	0.08441	0.07277						2.93	0	0		2.93	66.761	69.685
2.932	0.07359	0.08197						2.932	0	0		2.932	69.524	69.212
2.934	0.07991	0.08497						2.934	0	0		2.934	67.634	69.797
2.936	0.07468	0.09093						2.936	0	0		2.936	68.204	69.122
2.938	0.0752	0.0906						2.938	1	0		2.938	68.772	68.532
2.94	0.08111	0.09956						2.94	1	0		2.94	67.963	68.774
2.942	0.07902	0.09199						2.942	0	0		2.942	67.273	69.541
2.944	0.07122	0.094						2.944	1	0		2.944	69.325	69.776
2.946	0.07633	0.09216						2.946	1	0		2.946	68.368	69.587
2.948	0.08406	0.09194						2.948	0	0		2.948	69.307	69.19
2.95	0.0886	0.08592						2.95	1	0		2.95	68.135	68.746
2.952	0.08325	0.09266						2.952	0	0		2.952	67.301	69.41
2.954	0.08636	0.08742						2.954	0	0		2.954	66.465	69.254
2.956	0.08598	0.0862						2.956	0	0		2.956	67.341	68.643
2.958	0.08116	0.09563						2.958	0	0		2.958	67.211	69.701
2.96	0.08163	0.10188						2.96	0	0		2.96	67.61	71.289
2.962	0.08168	0.09344						2.962	1	0		2.962	67.073	70.024
2.964	0.09001	0.09721						2.964	0	0		2.964	68.474	69.286
2.966	0.09181	0.09496						2.966	0	0		2.966	67.685	70.153
2.968	0.08547	0.09182						2.968	0	0		2.968	66.683	70.336
2.97	0.08173	0.09428						2.97	0	0		2.97	67.331	71.198
2.972	0.08169	0.08373						2.972	0	0		2.972	68.331	70.027
2.974	0.08071	0.09529						2.974	0	0		2.974	66.56	71.086
2.976	0.08123	0.09928						2.976	0	0		2.976	67.166	71.153
2.978	0.08387	0.10344						2.978	0	0		2.978	67.434	70.483
2.98	0.07722	0.0973						2.98	0	0		2.98	67.172	71.672
2.982	0.08641	0.1003						2.982	0	0		2.982	66.634	70.691
2.984	0.09092	0.09539						2.984	0	0		2.984	67.605	70.03
2.986	0.0795	0.09757						2.986	1	0		2.986	67.131	70.473
2.988	0.08484	0.09978						2.988	1	0		2.988	68.362	70.843
2.99	0.07934	0.10489						2.99	1	0		2.99	66.392	71.007
2.992	0.07063	0.10996						2.992	0	0		2.992	66.098	70.402
2.994	0.07628	0.09586						2.994	1	0		2.994	67.684	69.569
2.996	0.07937	0.09551						2.996	0	0		2.996	66.988	70.203
2.998	0.09123	0.09731						2.998	0	0		2.998	67.684	70.181
3	0.08508	0.09348						3	0	0		3	66.935	71.603
3.002	0.08482	0.09964						3.002	0	0		3.002	67.566	70.036
3.004	0.08178	0.08871						3.004	0	0		3.004	68.025	72.187
3.006	0.0874	0.08836						3.006	0	0		3.006	67.055	70.158
3.008	0.09127	0.08869						3.008	1	0		3.008	66.225	70.436
3.01	0.08646	0.08831						3.01	0	1		3.01	67.414	69.187
3.012	0.08667	0.08666						3.012	0	1		3.012	66.631	69.949
3.014	0.08396	0.08497						3.014	0	1		3.014	67.15	71.472
3.016	0.08754	0.08297						3.016	0	1		3.016	67.176	69.947
3.018	0.0877	0.08093						3.018	0	1		3.018	66.307	69.293
3.02	0.09036	0.0876						3.02	0	1		3.02	66.795	69.829
3.022	0.08748	0.08817						3.022	0	1		3.022	67.014	71.496
3.024	0.08745	0.08928						3.024	0	1		3.024	65.745	70.924
3.026	0.08653	0.09242						3.026	0	1		3.026	64.919	70.172
3.028	0.08379	0.08912						3.028	0	0		3.028	67.719	71.134
3.03	0.088	0.08973						3.03	0	0		3.03	66.857	69.502
3.032	0.08786	0.08776						3.032	0	0		3.032	66.488	70.566
3.034	0.08684	0.08556						3.034	1	0		3.034	66.1	72.127
3.036	0.07696	0.08666						3.036	0	1		3.036	67.073	71.562
3.038	0.07385	0.09104						3.038	0	0		3.038	66.179	71.032
3.04	0.06933	0.0898						3.04	0	0		3.04	66.994	71.285
3.042	0.07404	0.08674						3.042	0	0		3.042	69.069	70.192
3.044	0.0793	0.08867						3.044	0	0		3.044	67.973	71.799
3.046	0.0804	0.09509						3.046	0	0		3.046	67.486	70.806
3.048	0.07116	0.09195						3.048	0	0		3.048	67.002	69.962
3.05	0.07394	0.09522						3.05	0	0		3.05	67.17	71.043
3.052	0.07011	0.09276						3.052	0	0		3.052	68.208	70.404
3.054	0.06959	0.09322						3.054	0	0		3.054	68.465	70.701
3.056	0.06978	0.10154						3.056	0	0		3.056	67.552	71.06
3.058	0.07087	0.09479						3.058	0	0		3.058	67.019	68.8
3.06	0.06923	0.09665						3.06	0	0		3.06	70.415	69.588
3.062	0.07271	0.09271						3.062	0	0		3.062	69.222	69.946
3.064	0.06441	0.09475						3.064	0	0		3.064	68.71	70.496
3.066	0.06647	0.09245						3.066	0	1		3.066	70.151	70.665
3.068	0.07298	0.0925						3.068	0	0		3.068	68.969	70.384
3.07	0.07087	0.09974						3.07	0	0		3.07	68.323	70.322
3.072	0.07226	0.09614						3.072	0	0		3.072	67.879	69.315
3.074	0.07475	0.101						3.074	0	0		3.074	67.545	68.223
3.076	0.08208	0.09457						3.076	0	0		3.076	67.503	71.28
3.078	0.08221	0.09004						3.078	0	0		3.078	67.966	70.09
3.08	0.08072	0.08844						3.08	0	0		3.08	69.042	69.107
3.082	0.08183	0.08596						3.082	0	0		3.082	68.206	69.271
3.084	0.0888	0.08589						3.084	0	0		3.084	67.187	69.007
3.086	0.08229	0.08718						3.086	0	0		3.086	68.533	68.571
3.088	0.07902	0.08883						3.088	0	0		3.088	69.135	68.646
3.09	0.08438	0.0916						3.09	0	0		3.09	67.787	69.098
3.092	0.08335	0.09181						3.092	1	0		3.092	68.663	69.521
3.094	0.08082	0.08892						3.094	0	0		3.094	68.385	68.55
3.096	0.09309	0.08917						3.096	0	0		3.096	69.623	70.334
3.098	0.09135	0.09265						3.098	1	0		3.098	68.707	68.784
3.1	0.08944	0.08482						3.1	0	0		3.1	67.923	70.603
3.102	0.08558	0.09263						3.102	0	0		3.102	68.131	70.769
3.104	0.08245	0.09032						3.104	1	0		3.104	66.931	71.18
3.106	0.07553	0.09561						3.106	0	0		3.106	68.083	70.773
3.108	0.08276	0.10017						3.108	1	0		3.108	67.932	68.594
3.11	0.07065	0.10551						3.11	1	0		3.11	68.701	71.19
3.112	0.07898	0.09437						3.112	0	0		3.112	68.243	69.726
3.114	0.07113	0.09372						3.114	0	0		3.114	68.647	68.181
3.116	0.06812	0.08667						3.116	1	0		3.116	67.821	70.48
3.118	0.07837	0.09613						3.118	0	0		3.118	67.732	70.903
3.12	0.0716	0.09302						3.12	1	0		3.12	68.365	69.467
3.122	0.06864	0.09567						3.122	1	0		3.122	67.871	69.468
3.124	0.06566	0.0894						3.124	0	0		3.124	68.473	68.741
3.126	0.0668	0.09552						3.126	1	1		3.126	67.885	68.503
3.128	0.0738	0.09353						3.128	0	1		3.128	67.876	70.749
3.13	0.07344	0.0951						3.13	0	1		3.13	67.743	72.353
3.132	0.07977	0.09455						3.132	0	0		3.132	69.245	69.824
3.134	0.0814	0.09778						3.134	1	0		3.134	67.599	69.51
3.136	0.07385	0.09952						3.136	0	0		3.136	67.602	70.23
3.138	0.08163	0.10224						3.138	1	0		3.138	68.346	70.307
3.14	0.07909	0.09875						3.14	1	0		3.14	66.949	69.313
3.142	0.07908	0.08629						3.142	0	1		3.142	68.303	69.031
3.144	0.08842	0.08905						3.144	1	0		3.144	67.096	69.901
3.146	0.08619	0.08672						3.146	1	0		3.146	67.338	67.507
3.148	0.08765	0.08907						3.148	0	0		3.148	68.844	70.246
3.15	0.07846	0.09003						3.15	1	0		3.15	69.223	70.353
3.152	0.08015	0.10455						3.152	0	0		3.152	69.391	68.598
3.154	0.08166	0.08533						3.154	0	0		3.154	68.257	70.035
3.156	0.08845	0.09836						3.156	1	0		3.156	67.902	69.016
3.158	0.09428	0.09333						3.158	0	0		3.158	68.035	69.651
3.16	0.0864	0.10355						3.16	1	1		3.16	69.176	67.454
3.162	0.09434	0.09914						3.162	0	0		3.162	68.524	68.522
3.164	0.07305	0.09509						3.164	0	0		3.164	69.218	67.94
3.166	0.07638	0.09078						3.166	0	1		3.166	68.8	69.222
3.168	0.08206	0.09749						3.168	1	0		3.168	68.828	68.689
3.17	0.07488	0.08862						3.17	0	1		3.17	68.995	68.934
3.172	0.08417	0.08975						3.172	1	0		3.172	67.411	68.879
3.174	0.08993	0.08756						3.174	0	0		3.174	67.668	70.452
3.176	0.09366	0.09106						3.176	0	0		3.176	67.817	69.017
3.178	0.09181	0.08645						3.178	0	0		3.178	67.391	69.971
3.18	0.09329	0.08298						3.18	0	0		3.18	67.911	70.036
3.182	0.08835	0.09398						3.182	1	1		3.182	68.733	70.75
3.184	0.09109	0.09611						3.184	1	1		3.184	69.247	69.781
3.186	0.08955	0.09196						3.186	0	0		3.186	68.147	70.366
3.188	0.09187	0.08617						3.188	1	0		3.188	68.877	70.815
3.19	0.08932	0.08971						3.19	0	0		3.19	69.906	71.205
3.192	0.08793	0.08678						3.192	1	0		3.192	68.522	69.487
3.194	0.07745	0.08567						3.194	0	1		3.194	67.816	69.324
3.196	0.08421	0.08859						3.196	1	0		3.196	70.085	70.393
3.198	0.08029	0.08771						3.198	0	1		3.198	67.959	70.88
3.2	0.07881	0.09123						3.2	1	1		3.2	68.482	71.697
3.202	0.08351	0.091						3.202	1	1		3.202	68.527	68.993
3.204	0.08181	0.09732						3.204	0	1		3.204	68.571	69.921
3.206	0.08153	0.09751						3.206	0	1		3.206	70.497	69.683
3.208	0.08372	0.09735						3.208	0	1		3.208	69.443	69.029
3.21	0.08615	0.09352						3.21	1	0		3.21	68.106	70.59
3.212	0.09005	0.08502						3.212	0	1		3.212	68.536	69.914
3.214	0.08815	0.09385						3.214	0	0		3.214	68.403	70.345
3.216	0.09075	0.09103						3.216	0	1		3.216	68.263	68.906
3.218	0.08951	0.08793						3.218	0	1		3.218	67.214	69.843
3.22	0.08557	0.09562						3.22	0	1		3.22	66.264	70.308
3.222	0.09401	0.0918						3.222	0	1		3.222	67.6	69.626
3.224	0.08916	0.09599						3.224	0	0		3.224	68.377	70.473
3.226	0.0918	0.08947						3.226	0	1		3.226	68.06	70.593
3.228	0.09313	0.08984						3.228	0	1		3.228	69.228	70.004
3.23	0.09431	0.09572						3.23	0	1		3.23	66.489	72.396
3.232	0.08718	0.092						3.232	1	1		3.232	66.748	70.6
3.234	0.09675	0.09685						3.234	0	1		3.234	69.298	70.515
3.236	0.08917	0.08938						3.236	0	1		3.236	68.513	70.267
3.238	0.08622	0.0847						3.238	0	1		3.238	68.035	70.372
3.24	0.08504	0.08772						3.24	0	1		3.24	69.032	72.128
3.242	0.09052	0.09005						3.242	0	1		3.242	69.807	69.878
3.244	0.09701	0.10239						3.244	0	1		3.244	67.021	70.478
3.246	0.08708	0.10223						3.246	0	1		3.246	66.327	71.31
3.248	0.0896	0.10628						3.248	0	0		3.248	67.884	71.23
3.25	0.07897	0.09578						3.25	0	0		3.25	67.098	70.819
3.252	0.07601	0.09638						3.252	0	0		3.252	68.498	71.536
3.254	0.07953	0.09746						3.254	0	0		3.254	68.21	71.516
3.256	0.06921	0.10869						3.256	0	0		3.256	67.206	69.658
3.258	0.07394	0.10378						3.258	0	1		3.258	66.881	70.692
3.26	0.08508	0.10038						3.26	0	0		3.26	67.114	70.157
3.262	0.08111	0.0899						3.262	0	0		3.262	67.464	70.549
3.264	0.08724	0.10061						3.264	0	0		3.264	68.612	71.317
3.266	0.08813	0.09673						3.266	0	0		3.266	69.856	68.382
3.268	0.08863	0.10514						3.268	0	0		3.268	68.237	69.853
3.27	0.09086	0.09906						3.27	0	0		3.27	69.489	69.83
3.272	0.08919	0.10109						3.272	0	0		3.272	69.851	69.256
3.274	0.08802	0.10333						3.274	0	0		3.274	68.167	70.956
3.276	0.09935	0.1021						3.276	0	0		3.276	67.941	69.417
3.278	0.10358	0.09666						3.278	0	0		3.278	67.252	71.024
3.28	0.09817	0.08761						3.28	0	1		3.28	68.056	69.597
3.282	0.08985	0.08671						3.282	0	1		3.282	69.794	69.131
3.284	0.09233	0.09276						3.284	1	0		3.284	67.969	69.967
3.286	0.09117	0.09616						3.286	0	1		3.286	68.132	69.956
3.288	0.08911	0.09513						3.288	0	0		3.288	69.218	70.148
3.29	0.08937	0.09452						3.29	0	0		3.29	68.872	69.561
3.292	0.09476	0.09569						3.292	0	1		3.292	68.225	70.852
3.294	0.0859	0.10409						3.294	0	0		3.294	67.952	68.933
3.296	0.08482	0.09881						3.296	0	0		3.296	67.688	68.964
3.298	0.08181	0.09749						3.298	0	0		3.298	66.953	69.428
3.3	0.09151	0.09284						3.3	1	0		3.3	66.474	70.137
3.302	0.09353	0.08778						3.302	0	0		3.302	67.332	70.829
3.304	0.09019	0.0841						3.304	0	0		3.304	66.693	69.859
3.306	0.08962	0.08694						3.306	0	0		3.306	67.53	68.826
3.308	0.0944	0.08202						3.308	0	0		3.308	67.339	69.027
3.31	0.08791	0.08862						3.31	0	0		3.31	66.893	69.945
3.312	0.09239	0.09061						3.312	0	0		3.312	67.718	70.037
3.314	0.07934	0.0846						3.314	0	0		3.314	67.66	70.05
3.316	0.08114	0.09283						3.316	0	0		3.316	67.801	70.379
3.318	0.08201	0.09864						3.318	0	0		3.318	69.594	70.156
3.32	0.08434	0.08963						3.32	0	0		3.32	67.632	69.206
3.322	0.0847	0.08795						3.322	0	0		3.322	67.877	70.366
3.324	0.08989	0.09221						3.324	0	0		3.324	67.696	71.823
3.326	0.086	0.09678						3.326	0	0		3.326	68.438	70.546
3.328	0.09651	0.1002						3.328	0	0		3.328	68.35	70.87
3.33	0.10209	0.09841						3.33	0	0		3.33	67.829	70.838
3.332	0.10143	0.08665						3.332	0	0		3.332	68.283	72.041
3.334	0.09685	0.07972						3.334	0	0		3.334	66.848	69.114
3.336	0.09839	0.08498						3.336	0	0		3.336	67.57	71.165
3.338	0.10075	0.08394						3.338	0	0		3.338	68.17	69.87
3.34	0.08914	0.08992						3.34	0	0		3.34	68.168	69.621
3.342	0.08996	0.09826						3.342	0	0		3.342	68.847	68.377
3.344	0.08862	0.10076						3.344	0	0		3.344	69.775	69.53
3.346	0.0903	0.09495						3.346	0	0		3.346	67.902	70.274
3.348	0.08155	0.09198						3.348	0	0		3.348	68.038	70.535
3.35	0.07899	0.08061						3.35	1	0		3.35	67.533	69.957
3.352	0.07558	0.0876						3.352	1	0		3.352	68.016	71.238
3.354	0.07737	0.08835						3.354	0	0		3.354	68.185	71.204
3.356	0.08959	0.09492						3.356	0	0		3.356	68	69.648
3.358	0.08472	0.08376						3.358	0	0		3.358	70.044	71.342
3.36	0.07913	0.0939						3.36	0	0		3.36	67.959	71.442
3.362	0.0834	0.0996						3.362	0	0		3.362	67.126	70.706
3.364	0.09205	0.1027						3.364	0	0		3.364	66.93	69.477
3.366	0.08648	0.09936						3.366	0	0		3.366	68.077	69.749
3.368	0.08535	0.09397						3.368	0	0		3.368	66.769	69.079
3.37	0.08235	0.09935						3.37	0	0		3.37	67.766	69.772
3.372	0.08924	0.10611						3.372	0	0		3.372	69.537	69.81
3.374	0.09628	0.10065						3.374	1	0		3.374	68.094	69.62
3.376	0.09605	0.09897						3.376	0	0		3.376	69.149	68.716
3.378	0.09553	0.09863						3.378	0	0		3.378	69.257	68.24
3.38	0.08913	0.09636						3.38	0	0		3.38	67.954	68.331
3.382	0.0923	0.08756						3.382	0	0		3.382	67.852	68.797
3.384	0.10664	0.08776						3.384	0	0		3.384	68.888	71.028
3.386	0.09181	0.07852						3.386	0	0		3.386	68.807	68.11
3.388	0.09156	0.08196						3.388	0	0		3.388	67.313	67.734
3.39	0.08605	0.08412						3.39	0	0		3.39	67.252	67.304
3.392	0.08	0.08616						3.392	0	0		3.392	67.374	70.251
3.394	0.07713	0.0867						3.394	0	0		3.394	67.208	69.144
3.396	0.08571	0.0794						3.396	0	0		3.396	66.36	69.527
3.398	0.08638	0.08456						3.398	0	0		3.398	66.306	70.2
3.4	0.08527	0.07638						3.4	1	0		3.4	65.87	69.839
3.402	0.08484	0.07886						3.402	1	0		3.402	66.209	70.544
3.404	0.09007	0.08628						3.404	0	0		3.404	67.337	69.353
3.406	0.08855	0.08178						3.406	0	0		3.406	69.19	69.803
3.408	0.08917	0.08783						3.408	0	0		3.408	67.976	70.589
3.41	0.08335	0.0921						3.41	1	0		3.41	66.391	69.735
3.412	0.08577	0.08077						3.412	0	0		3.412	67.91	70.041
3.414	0.09437	0.08228						3.414	0	0		3.414	66.246	70.459
3.416	0.09066	0.08379						3.416	0	1		3.416	66.775	69.734
3.418	0.08512	0.07976						3.418	0	1		3.418	67.306	70.646
3.42	0.0824	0.07972						3.42	1	1		3.42	66.944	69.528
3.422	0.08755	0.08264						3.422	0	1		3.422	67.208	69.571
3.424	0.09174	0.08018						3.424	0	1		3.424	67.549	69.913
3.426	0.08941	0.08013						3.426	0	1		3.426	66.611	70.96
3.428	0.08752	0.07156						3.428	0	0		3.428	67.27	70.158
3.43	0.08501	0.0835						3.43	0	1		3.43	67.806	70.024
3.432	0.08504	0.08286						3.432	0	0		3.432	67.379	70.283
3.434	0.08517	0.0827						3.434	0	0		3.434	68.259	69.569
3.436	0.07635	0.07957						3.436	0	0		3.436	68.125	70.09
3.438	0.07443	0.08466						3.438	0	0		3.438	67.571	70.448
3.44	0.07995	0.09071						3.44	0	0		3.44	67.196	69.831
3.442	0.08175	0.08944						3.442	0	0		3.442	66.927	69.164
3.444	0.08134	0.07685						3.444	0	0		3.444	66.074	67.861
3.446	0.08336	0.0775						3.446	0	0		3.446	68.656	70.763
3.448	0.08749	0.0797						3.448	0	0		3.448	67.201	69.32
3.45	0.08288	0.07966						3.45	0	0		3.45	68.06	70.091
3.452	0.07819	0.08052						3.452	1	0		3.452	68.3	69.923
3.454	0.07614	0.08133						3.454	0	0		3.454	67.378	69.828
3.456	0.07359	0.08401						3.456	0	0		3.456	68.54	69.426
3.458	0.0768	0.09029						3.458	0	0		3.458	68.484	69.335
3.46	0.07827	0.08618						3.46	1	0		3.46	67.75	70.222
3.462	0.08195	0.09402						3.462	0	0		3.462	69.131	69.028
3.464	0.07778	0.09738						3.464	0	0		3.464	67.112	70.588
3.466	0.07824	0.09195						3.466	0	0		3.466	66.798	68.531
3.468	0.08011	0.09281						3.468	0	0		3.468	68.579	69.863
3.47	0.07725	0.08528						3.47	0	0		3.47	67.303	68.718
3.472	0.08776	0.08936						3.472	0	0		3.472	67.535	70.106
3.474	0.09124	0.09074						3.474	0	0		3.474	67.546	70.11
3.476	0.08267	0.10089						3.476	0	0		3.476	67.647	70.801
3.478	0.08257	0.10087						3.478	1	0		3.478	68.415	69.086
3.48	0.07429	0.09747						3.48	0	0		3.48	67.877	71.456
3.482	0.07817	0.09726						3.482	0	0		3.482	68.927	69.162
3.484	0.07671	0.09172						3.484	0	0		3.484	66.766	70.869
3.486	0.07726	0.09948						3.486	1	0		3.486	67.664	69.522
3.488	0.0829	0.09603						3.488	0	0		3.488	68.471	71.574
3.49	0.08373	0.09386						3.49	0	0		3.49	68.08	70.613
3.492	0.08189	0.09416						3.492	0	0		3.492	67.542	69.668
3.494	0.07047	0.09675						3.494	0	0		3.494	67.87	71.028
3.496	0.07234	0.10137						3.496	0	0		3.496	66.817	71.454
3.498	0.0803	0.0947						3.498	0	0		3.498	67.596	70.733
3.5	0.0765	0.09036						3.5	0	0		3.5	69.156	71.193
3.502	0.06822	0.09757						3.502	0	0		3.502	66.403	71.866
3.504	0.07375	0.09511						3.504	0	0		3.504	67.696	70.659
3.506	0.07217	0.09823						3.506	0	0		3.506	67.534	70.255
3.508	0.06789	0.09488						3.508	0	0		3.508	67.709	70.078
3.51	0.07303	0.09567						3.51	1	0		3.51	68.539	69.622
3.512	0.07139	0.09377						3.512	1	0		3.512	68.977	69.281
3.514	0.07219	0.09719						3.514	1	0		3.514	68.387	69.98
3.516	0.06478	0.09257						3.516	0	0		3.516	68.12	70.044
3.518	0.07284	0.08853						3.518	0	0		3.518	68.396	68.958
3.52	0.07479	0.08871						3.52	0	0		3.52	68.68	69.358
3.522	0.07366	0.09861						3.522	0	1		3.522	70.449	70.535
3.524	0.07461	0.08447						3.524	0	0		3.524	68.3	69.8
3.526	0.0724	0.08293						3.526	1	0		3.526	69.062	70.171
3.528	0.07396	0.08378						3.528	0	0		3.528	68.783	69.901
3.53	0.07435	0.08349						3.53	1	0		3.53	69.077	68.902
3.532	0.07671	0.08262						3.532	0	1		3.532	68.934	69.18
3.534	0.06828	0.07987						3.534	0	1		3.534	68.755	69.553
3.536	0.07087	0.08705						3.536	0	0		3.536	67.347	69.672
3.538	0.0702	0.08598						3.538	1	1		3.538	69.476	67.713
3.54	0.07517	0.09029						3.54	0	1		3.54	68.322	69.657
3.542	0.07682	0.09211						3.542	1	0		3.542	66.714	70.031
3.544	0.07759	0.08498						3.544	0	0		3.544	67.739	69.538
3.546	0.07064	0.07988						3.546	1	0		3.546	68.651	69.649
3.548	0.07184	0.08246						3.548	0	0		3.548	66.743	69.64
3.55	0.08071	0.07666						3.55	0	0		3.55	67.72	68.054
3.552	0.07784	0.0792						3.552	0	0		3.552	67.993	69.378
3.554	0.07714	0.08486						3.554	1	0		3.554	68.412	69.425
3.556	0.07802	0.07898						3.556	1	0		3.556	67.386	69.166
3.558	0.08047	0.08779						3.558	1	0		3.558	67.878	68.142
3.56	0.07634	0.08037						3.56	1	0		3.56	69.161	68.527
3.562	0.07485	0.08491						3.562	0	0		3.562	68.108	68.306
3.564	0.07835	0.08478						3.564	1	0		3.564	68.625	70.683
3.566	0.08494	0.08291						3.566	1	0		3.566	68.229	68.719
3.568	0.07691	0.08976						3.568	1	0		3.568	67.901	69.286
3.57	0.0743	0.08684						3.57	0	0		3.57	66.487	68.959
3.572	0.08256	0.08436						3.572	0	0		3.572	67.193	68.484
3.574	0.08281	0.08647						3.574	0	0		3.574	68.35	69.789
3.576	0.08196	0.09153						3.576	0	1		3.576	67.497	70.427
3.578	0.08136	0.08477						3.578	0	0		3.578	68.406	70.059
3.58	0.07792	0.07819						3.58	0	0		3.58	68.192	68.088
3.582	0.08168	0.08288						3.582	0	1		3.582	69.587	69.036
3.584	0.08737	0.07906						3.584	0	1		3.584	68.234	69.086
3.586	0.08164	0.07838						3.586	0	0		3.586	70.498	69.197
3.588	0.08326	0.08058						3.588	0	0		3.588	69.903	70.087
3.59	0.08467	0.08608						3.59	1	1		3.59	69.262	68.768
3.592	0.08234	0.08207						3.592	0	0		3.592	68.358	68.754
3.594	0.0856	0.08215						3.594	0	0		3.594	68.097	68.893
3.596	0.07847	0.08661						3.596	0	0		3.596	69.713	68.248
3.598	0.07403	0.08296						3.598	0	0		3.598	69.428	68.511
3.6	0.08883	0.08487						3.6	0	0		3.6	67.56	68.933
3.602	0.07617	0.08846						3.602	0	1		3.602	68.591	68.638
3.604	0.07533	0.094						3.604	1	1		3.604	68.182	70.001
3.606	0.08022	0.08778						3.606	0	1		3.606	67.725	69.021
3.608	0.07426	0.08759						3.608	0	1		3.608	68.07	68.996
3.61	0.08064	0.0806						3.61	0	0		3.61	66.946	69.698
3.612	0.08303	0.07747						3.612	0	1		3.612	69.101	69.402
3.614	0.08291	0.08038						3.614	0	1		3.614	67.266	68.519
3.616	0.08294	0.07829						3.616	1	1		3.616	68.605	70.074
3.618	0.09114	0.07744						3.618	0	1		3.618	68.626	69.646
3.62	0.08918	0.07765						3.62	0	1		3.62	69.693	69.548
3.622	0.09607	0.08336						3.622	1	1		3.622	69.258	69.114
3.624	0.09725	0.07699						3.624	0	1		3.624	68.924	68.609
3.626	0.10226	0.07646						3.626	0	0		3.626	68.148	68.481
3.628	0.10384	0.08119						3.628	1	0		3.628	68.035	68.325
3.63	0.10109	0.08743						3.63	0	0		3.63	68.639	67.395
3.632	0.0944	0.08363						3.632	0	0		3.632	69.613	67.649
3.634	0.10042	0.07531						3.634	0	0		3.634	68.808	65.925
3.636	0.10122	0.0779						3.636	1	0		3.636	67.535	69.072
3.638	0.09731	0.08207						3.638	0	0		3.638	67.516	69.029
3.64	0.08546	0.0749						3.64	0	1		3.64	67.5	69.519
3.642	0.08612	0.07458						3.642	0	1		3.642	68.352	69.075
3.644	0.08102	0.08528						3.644	0	0		3.644	69.788	68.528
3.646	0.08397	0.08915						3.646	0	0		3.646	67.53	70.128
3.648	0.08398	0.08476						3.648	0	1		3.648	69.48	68.264
3.65	0.08561	0.08435						3.65	0	0		3.65	68.385	69.005
3.652	0.0969	0.07671						3.652	0	0		3.652	69.692	69.242
3.654	0.08481	0.09312						3.654	0	0		3.654	68.854	69.303
3.656	0.08077	0.09491						3.656	0	0		3.656	67.995	68.229
3.658	0.07898	0.09224						3.658	0	0		3.658	68.603	69.229
3.66	0.07978	0.08084						3.66	0	0		3.66	68.25	69.353
3.662	0.08073	0.08271						3.662	0	0		3.662	68.177	68.551
3.664	0.08036	0.08284						3.664	0	0		3.664	68.44	69.209
3.666	0.08535	0.08659						3.666	0	0		3.666	68.38	68.549
3.668	0.08441	0.08009						3.668	0	0		3.668	68.184	68.103
3.67	0.0807	0.08621						3.67	0	0		3.67	67.802	69.421
3.672	0.08474	0.07865						3.672	0	0		3.672	66.767	69.421
3.674	0.08491	0.07915						3.674	0	0		3.674	66.255	67.834
3.676	0.08421	0.06933						3.676	0	0		3.676	67.094	68.986
3.678	0.07853	0.07253						3.678	0	0		3.678	66.544	71.296
3.68	0.08422	0.07468						3.68	0	0		3.68	67.826	69.631
3.682	0.08273	0.0704						3.682	0	0		3.682	67.711	70.528
3.684	0.08038	0.07611						3.684	0	0		3.684	67.291	69.343
3.686	0.08287	0.08083						3.686	0	0		3.686	68.011	71.082
3.688	0.08511	0.07779						3.688	0	0		3.688	67.114	70.404
3.69	0.08439	0.07456						3.69	0	1		3.69	67.042	70.13
3.692	0.08159	0.08312						3.692	0	0		3.692	68.812	69.247
3.694	0.0761	0.07889						3.694	0	0		3.694	67.215	69.071
3.696	0.08066	0.07282						3.696	0	1		3.696	68.406	68.49
3.698	0.07857	0.07477						3.698	0	1		3.698	68.838	68.808
3.7	0.07733	0.0759						3.7	0	1		3.7	69.974	69.338
3.702	0.08009	0.07456						3.702	0	1		3.702	68.74	68.728
3.704	0.08848	0.07454						3.704	0	1		3.704	69.462	68.402
3.706	0.0852	0.08139						3.706	0	0		3.706	69.908	68.932
3.708	0.08968	0.08231						3.708	0	0		3.708	68.907	68.675
3.71	0.08818	0.07909						3.71	0	0		3.71	69.134	68.33
3.712	0.09398	0.07435						3.712	0	0		3.712	69.454	68.08
3.714	0.0875	0.07543						3.714	0	0		3.714	69.082	67.703
3.716	0.09343	0.06506						3.716	0	0		3.716	68.646	66.926
3.718	0.09376	0.07421						3.718	0	0		3.718	69.49	68.712
3.72	0.09078	0.07926						3.72	0	0		3.72	68.439	68.983
3.722	0.08874	0.07159						3.722	0	0		3.722	68.424	69.528
3.724	0.09779	0.07443						3.724	0	0		3.724	69.683	69.753
3.726	0.0942	0.07647						3.726	0	0		3.726	67.728	69.296
3.728	0.09827	0.08922						3.728	0	0		3.728	70.42	69.265
3.73	0.08786	0.08321						3.73	0	0		3.73	68.983	68.852
3.732	0.08956	0.07838						3.732	0	0		3.732	69.603	67.342
3.734	0.08258	0.07993						3.734	0	0		3.734	69.91	67.828
3.736	0.08328	0.0733						3.736	0	0		3.736	67.626	67.819
3.738	0.08426	0.06888						3.738	0	0		3.738	68.762	69.008
3.74	0.08061	0.07552						3.74	0	0		3.74	69.176	67.806
3.742	0.0825	0.06909						3.742	0	0		3.742	68.081	68.724
3.744	0.07593	0.06674						3.744	0	0		3.744	68.475	69.037
3.746	0.07925	0.07233						3.746	0	0		3.746	66.604	69.978
3.748	0.08641	0.07841						3.748	0	0		3.748	68.543	70.635
3.75	0.09016	0.06805						3.75	0	0		3.75	68.416	69.521
3.752	0.08251	0.06344						3.752	0	0		3.752	68.394	69.485
3.754	0.08698	0.07013						3.754	0	0		3.754	69.21	69.676
3.756	0.09612	0.06965						3.756	0	0		3.756	68.642	71.576
3.758	0.09398	0.07727						3.758	0	0		3.758	69.006	69.423
3.76	0.09716	0.07218						3.76	0	0		3.76	69.903	69.966
3.762	0.09515	0.07282						3.762	0	0		3.762	69.257	68.79
3.764	0.0954	0.07497						3.764	0	0		3.764	71.05	69.214
3.766	0.09768	0.07549						3.766	0	0		3.766	70.148	68.464
3.768	0.09212	0.07399						3.768	0	0		3.768	70.437	69.675
3.77	0.10306	0.07236						3.77	0	0		3.77	69.851	70.535
3.772	0.09674	0.07338						3.772	0	0		3.772	70.466	68.999
3.774	0.09501	0.08515						3.774	0	0		3.774	70.26	68.669
3.776	0.0896	0.07574						3.776	0	0		3.776	71.281	69.854
3.778	0.08884	0.07455						3.778	0	0		3.778	69.785	69.827
3.78	0.08724	0.07927						3.78	0	0		3.78	69.766	69.196
3.782	0.09711	0.07529						3.782	0	0		3.782	69.47	67.694
3.784	0.09388	0.08571						3.784	0	0		3.784	70.415	68.899
3.786	0.08905	0.08284						3.786	0	0		3.786	70.544	68.827
3.788	0.09218	0.07653						3.788	0	0		3.788	69.701	67.791
3.79	0.0952	0.07426						3.79	0	0		3.79	69.577	67.898
3.792	0.09221	0.07553						3.792	0	0		3.792	69.181	68.45
3.794	0.10886	0.08138						3.794	0	1		3.794	69.768	68.182
3.796	0.09691	0.0736						3.796	0	1		3.796	70.2	69.175
3.798	0.10218	0.07533						3.798	0	1		3.798	70.533	69.221
3.8	0.10434	0.07157						3.8	0	0		3.8	70.546	71.04
3.802	0.10391	0.07779						3.802	0	0		3.802	70.698	68.996
3.804	0.09725	0.08566						3.804	0	0		3.804	69.135	68.951
3.806	0.09722	0.08422						3.806	0	0		3.806	70.796	69.924
3.808	0.09899	0.06988						3.808	0	0		3.808	71.042	68.428
3.81	0.10794	0.07626						3.81	0	0		3.81	70.508	68.985
3.812	0.10312	0.07745						3.812	0	1		3.812	71.358	70.086
3.814	0.09763	0.07654						3.814	0	0		3.814	71.453	69.686
3.816	0.10056	0.08574						3.816	0	1		3.816	70.558	71.484
3.818	0.09389	0.09113						3.818	0	1		3.818	70.783	69.483
3.82	0.08744	0.09673						3.82	0	1		3.82	72.041	69.373
3.822	0.09106	0.08821						3.822	0	0		3.822	69.299	69.597
3.824	0.0893	0.09628						3.824	0	0		3.824	69.49	70.213
3.826	0.0992	0.07812						3.826	0	0		3.826	70.85	67.8
3.828	0.08983	0.08546						3.828	0	0		3.828	70.08	67.829
3.83	0.08928	0.07433						3.83	0	0		3.83	69.304	69.153
3.832	0.0893	0.08276						3.832	0	0		3.832	69.559	69.161
3.834	0.09153	0.09157						3.834	0	0		3.834	70.154	69.65
3.836	0.09713	0.0864						3.836	0	0		3.836	69.96	68.169
3.838	0.09217	0.09262						3.838	0	1		3.838	70.829	68.346
3.84	0.09464	0.07815						3.84	0	1		3.84	70.091	67.086
3.842	0.08806	0.08903						3.842	0	1		3.842	70.219	68.347
3.844	0.08835	0.0793						3.844	0	1		3.844	70.811	70.966
3.846	0.08572	0.07492						3.846	0	0		3.846	70.648	67.694
3.848	0.08878	0.08068						3.848	0	1		3.848	71.355	68.824
3.85	0.08938	0.08068						3.85	0	1		3.85	71.697	67.684
3.852	0.09183	0.08204						3.852	0	1		3.852	69.818	68.839
3.854	0.09868	0.08136						3.854	0	1		3.854	70.309	69.758
3.856	0.09449	0.08121						3.856	0	1		3.856	69.565	69.594
3.858	0.09585	0.0818						3.858	0	0		3.858	69.133	69.572
3.86	0.0919	0.07944						3.86	0	1		3.86	70.182	69.843
3.862	0.08857	0.08773						3.862	0	1		3.862	69.033	70.38
3.864	0.09891	0.0893						3.864	0	0		3.864	70.04	69.477
3.866	0.09426	0.07769						3.866	0	1		3.866	70.125	68.386
3.868	0.08873	0.08208						3.868	0	1		3.868	68.775	69.474
3.87	0.08765	0.08104						3.87	0	1		3.87	69.768	69.199
3.872	0.09357	0.08491						3.872	0	1		3.872	70.224	68.557
3.874	0.09606	0.086						3.874	1	1		3.874	69.759	69.203
3.876	0.09598	0.0879						3.876	0	1		3.876	70.435	68.766
3.878	0.09756	0.08786						3.878	0	1		3.878	70.939	69.103
3.88	0.0918	0.08446						3.88	0	0		3.88	70.028	67.906
3.882	0.09347	0.08117						3.882	0	1		3.882	70.368	68.82
3.884	0.09884	0.08189						3.884	0	1		3.884	70.436	68.636
3.886	0.10174	0.07759						3.886	0	1		3.886	69.741	67.468
3.888	0.10015	0.07541						3.888	0	0		3.888	70.243	68.732
3.89	0.10771	0.07442						3.89	0	0		3.89	69.593	68.896
3.892	0.08947	0.07565						3.892	0	1		3.892	69.622	68.592
3.894	0.09241	0.06643						3.894	1	0		3.894	69.473	70.106
3.896	0.09373	0.08176						3.896	0	0		3.896	69.945	70.41
3.898	0.09036	0.0855						3.898	0	0		3.898	69.983	69.623
3.9	0.09343	0.07433						3.9	0	0		3.9	71.181	68.426
3.902	0.09782	0.06835						3.902	0	0		3.902	69.857	69.064
3.904	0.09144	0.06787						3.904	0	0		3.904	71.351	69.358
3.906	0.09433	0.06809						3.906	0	0		3.906	70.222	69.026
3.908	0.09784	0.06489						3.908	0	0		3.908	71.181	69.139
3.91	0.09514	0.06791						3.91	0	0		3.91	68.634	68.746
3.912	0.09585	0.06254						3.912	0	0		3.912	69.804	67.781
3.914	0.09262	0.06706						3.914	0	0		3.914	70.163	67.815
3.916	0.09606	0.06394						3.916	0	0		3.916	70.127	68.993
3.918	0.08743	0.07127						3.918	0	0		3.918	69.638	66.964
3.92	0.09407	0.06747						3.92	0	0		3.92	69.937	68.265
3.922	0.09091	0.07105						3.922	0	0		3.922	68.316	67.629
3.924	0.0991	0.07337						3.924	0	1		3.924	70.188	68.326
3.926	0.08693	0.0717						3.926	1	0		3.926	69.225	69.427
3.928	0.08857	0.07171						3.928	0	1		3.928	69.807	68.2
3.93	0.076	0.07038						3.93	0	1		3.93	70.167	67.261
3.932	0.08061	0.07576						3.932	0	0		3.932	69.482	68.212
3.934	0.08748	0.07695						3.934	1	0		3.934	68.713	68.514
3.936	0.08585	0.08088						3.936	0	0		3.936	67.982	67.957
3.938	0.08409	0.08036						3.938	0	1		3.938	67.81	68.162
3.94	0.07992	0.0735						3.94	0	0		3.94	69.277	68.592
3.942	0.08212	0.07722						3.942	0	0		3.942	68.352	68.477
3.944	0.0897	0.07381						3.944	0	0		3.944	69.418	69.64
3.946	0.09142	0.06939						3.946	0	0		3.946	69.694	69.887
3.948	0.09761	0.06787						3.948	0	0		3.948	68.379	69.688
3.95	0.09173	0.07214						3.95	0	0		3.95	68.999	69.208
3.952	0.09064	0.07471						3.952	0	0		3.952	69.493	69.095
3.954	0.10418	0.08134						3.954	1	0		3.954	69.737	67.279
3.956	0.10632	0.08097						3.956	1	1		3.956	69.515	69.105
3.958	0.10716	0.07308						3.958	0	1		3.958	70.496	69.358
3.96	0.10955	0.08027						3.96	1	1		3.96	70.031	69.098
3.962	0.10124	0.08411						3.962	1	1		3.962	68.354	69.458
3.964	0.10813	0.08544						3.964	0	1		3.964	68.556	69.369
3.966	0.11065	0.07994						3.966	0	1		3.966	67.609	69.115
3.968	0.10207	0.07511						3.968	0	1		3.968	69.743	68.581
3.97	0.09639	0.08056						3.97	0	1		3.97	69.006	68.71
3.972	0.09541	0.0763						3.972	0	1		3.972	69.559	69.467
3.974	0.10878	0.07232						3.974	0	1		3.974	69.921	67.211
3.976	0.09656	0.07717						3.976	0	1		3.976	70.211	68.719
3.978	0.09802	0.06715						3.978	0	1		3.978	70.281	69.086
3.98	0.09181	0.07218						3.98	0	1		3.98	68.857	68.228
3.982	0.10122	0.07074						3.982	0	1		3.982	69.383	68.982
3.984	0.09648	0.07404						3.984	0	1		3.984	69.558	68.088
3.986	0.09441	0.07013						3.986	0	1		3.986	69.024	68.453
3.988	0.09869	0.07518						3.988	0	1		3.988	69.248	68.415
3.99	0.09778	0.07241						3.99	0	2		3.99	68.805	67.818
3.992	0.09677	0.07295						3.992	0	1		3.992	71.349	68.671
3.994	0.09692	0.07064						3.994	0	1		3.994	70.87	68.59
[truncated: 98,003 more rows]
